# Supplementary material for: Comparative mapping and validation of multiple disease resistance QTL for simultaneously controlling common and dwarf bunt in bread wheat
Source: Theor Appl Genet. 2020 Oct 29;134(2):489–503. doi: 10.1007/s00122-020-03708-8 (PMC7843488; doi:10.1007/s00122-020-03708-8)
Supplement: Supplementary file 2 — Supplementary file2 (XLSX 555 kb) [file 122_2020_3708_MOESM2_ESM.xlsx]

## Sheet: Article
Online Resource 2
Article title:	Comparative mapping and validation of multiple disease resistance QTL for simultaneously controlling common and dwarf bunt in bread wheat
Journal:	Theoretical and Applied Genetics
Authors:	Almuth Elise Muellner, Maria Buerstmayr, Babur Eshonkulov, David Hole, Sebastian Michel, Julia F. Hagenguth, Bernadette Pachler, Ricarda Pernold, Hermann Buerstmayr
Name, affiliation, and email of corresponding author:	Maria Buerstmayr, Department of Agrobiotechnology Tulln, BOKU-University of Natural Resources and Life Sciences-Vienna, Konrad Lorenz Str. 20, 3430 Tulln, Austria e-mail: maria.buerstmayr@boku.ac.at
Content:	Table S7 - Table S8
	Table S7 Linkage maps of MP-BLI, MP-BON and MP-CON, bp and cM position of mapped markers, SNP calls of resistance donors Blizzard and Bonneville are included, SNP calls across QTL intervals are highlighted in yellow
	Table S8 Marker sequences and SNP calls of KASP assays located within QTL support intervals of QBt.ifa-1AL, QBt.ifa-1BS, QBt.ifa-7AL, and QBt.ifa-7DS

## Sheet: Table S7
Table S7 Linkage maps of MP-BLI, MP-BON and MP-CON, bp and cM position of mapped markers, SNP calls of resistance donors Blizzard and Bonnville are included, SNP calls across QTL intervals are highlighted in yellow
			IWGSC RefSeq v1.0			MP-CON			MP-BLI			MP-BON			SNP-calls
SNP name	SNP-ID	SNP-ID	Chromosome	physical position		Chromosome	Map position		Chromosome	Map position		Chromosome	Map position
				basepair		Linkage group	cM		Linkage group	cM		Linkage group	cM		Blizzard	Bonneville
BS00100774_51	IWB12147	BS00100774	1A	2378109		-	-		-	-		1A	0		C	C
RFL_Contig3481_1669	IWB64368	BS00168892	1A	3256280		1A	0		1A	0		1A	4.087		C	C
tplb0025b13_2054	IWB74216	BS00178740	1A	3387884		1A	0		1A	0		1A	4.087		C	C
wsnp_Ku_c1818_3557408	IWA6644	BS00184712	1A	3390150		1A	0		1A	0		1A	4.087		C	C
BS00059422_51	IWB8776	BS00059422	1A	3760677		1A	0		1A	0		1A	4.087		T	T
TA001286-0611-w	IWB65373	BS00169897	1A	3777194		1A	0		1A	0		1A	4.087		T	T
CAP12_c3074_192	IWB13355	BS00117879	1A	4063326		1A	0		1A	0		1A	4.087		G	G
TG0003	-	-	1A	-		-	-		-	-		1A	4.087		failed	A
Kukri_rep_c102231_265	IWB48747	BS00153271	1A	7181830		1A	1.609		1A	0		1A	5.696		C	C
wsnp_Ex_c2868_5293485	IWA3182	BS00182105	1A	7184720		1A	1.609		1A	0		1A	5.696		A	A
tplb0053o08_2004	IWB75039	BS00179563	1A	10048649		1A	16.694		1A	12.766		1A	21.461		G	G
Kukri_c29150_143	IWB43660	BS00148184	1A	10052755		1A	16.694		1A	12.766		1A	21.461		T	T
CAP8_c2448_355	IWB14618	BS00119142	1A	10069840		1A	16.694		1A	12.766		1A	21.461		C	C
RAC875_c57939_78	IWB59323	BS00163847	1A	11571830		1A	16.694		1A	12.766		1A	21.461		C	C
Tdurum_contig46413_680	IWB71687	BS00176211	1A	-		1A	16.694		1A	12.766		1A	21.461		T	T
wsnp_Ex_c7965_13520238	IWA4754	BS00183347	1A	12369331		1A	23.031		1A	19.311		1A	27.798		G	G
Tdurum_contig42479_3110	IWB71174	BS00175698	1A	12506081		1A	23.711		1A	20.968		1A	27.798		G	G
Kukri_c41943_535	IWB45180	BS00149704	1A	13007902		1A	23.031		1A	19.311		1A	27.798		A	A
Tdurum_contig50845_82	IWB72128	BS00176652	1A	14163084		1A	23.031		1A	19.311		1A	27.798		T	T
Tdurum_contig29484_628	IWB69805	BS00174329	1A	-		1A	23.031		1A	19.311		1A	27.798		T	T
wsnp_Ku_c5756_10191339	IWA7191	BS00185135	1A	-		1A	23.031		1A	19.311		1A	27.798		G	G
Excalibur_c25891_1402	IWB24379	BS00128903	1A	-		1A	23.031		1A	19.311		1A	27.798		T	T
tplb0043h23_1346	IWB74770	BS00179294	1A	13083672		1A	23.711		1A	19.311		1A	30.241		T	T
BS00039749_51	IWB8188	BS00039749	1A	20889590		-	-		-	-		1A	33.646		C	A
wsnp_Ex_c64327_63176640	IWA4506	BS00183142	1A	21043016		-	-		-	-		1A	35.795		A	G
Excalibur_c11941_675	IWB22005	BS00126529	1A	23966771		1A	41.945		1A	37.545		1A	46.712		G	G
BS00078982_51	IWB11044	BS00078982	1A	24247328		1A	41.945		1A	37.545		1A	46.712		C	C
BS00105601_51	IWB12251	BS00105601	1A	24321304		1A	41.945		1A	37.545		1A	46.712		C	C
wsnp_BF484606A_Ta_2_3	IWA513	BS00180212	1A	27755734		1A	41.945		1A	35.568		1A	49.089		T	T
Kukri_c13136_1363	IWB40979	BS00145503	1A	28614046		-	-		-	-		1A	49.089		Y	T
RAC875_c14926_589	IWB54031	BS00158555	1A	-		-	-		-	-		1A	49.089		failed	C
RAC875_c9700_989	IWB61179	BS00165703	1A	-		-	-		-	-		1A	51.509		T	G
BobWhite_c4499_153	IWB3419	BS00114861	1A	31779205		-	-		-	-		1A	54.039		Y	T
BS00084022_51	IWB11335	BS00084022	1A	31781699		1A	46.895		1A	40.792		1A	54.039		C	C
GENE-0002_856	IWB31602	BS00136126	1A	32087485		1A	46.895		1A	40.792		1A	54.039		T	T
wsnp_Ex_c31983_40709607	IWA3373	BS00182268	1A	32892830		-	-		-	-		1A	54.039		Y	T
Kukri_c46010_146	IWB45602	BS00150126	1A	32893455		-	-		-	-		1A	54.039		failed	T
Tdurum_contig77289_179	IWB73417	BS00177941	1A	33373111		-	-		-	-		1A	54.039		failed	A
Kukri_c82555_88	IWB47933	BS00152457	1A	33375640		-	-		-	-		1A	54.039		K	G
RAC875_c10090_963	IWB52903	BS00157427	1A	35933814		-	-		-	-		1A	54.039		M	C
Excalibur_c7237_1084	IWB28622	BS00133146	1A	36568365		-	-		-	-		1A	54.039		R	A
RAC875_c14066_452	IWB53853	BS00158377	1A	-		-	-		-	-		1A	54.039		R	G
wsnp_BE490041A_Ta_2_1	IWA217	BS00180008	1A	38729452		-	-		-	-		1A	55.622		C	A
RAC875_c89908_105	IWB60976	BS00165500	1A	38731789		-	-		-	-		1A	55.622		G	A
RAC875_c826_2186	IWB60704	BS00165228	1A	39407409		-	-		-	-		1A	55.622		A	G
TA003773-0807	IWB65739	BS00170263	1A	39407664		-	-		-	-		1A	55.622		G	T
wsnp_CAP12_c2438_1180601	IWA944	BS00180494	1A	39649560		-	-		-	-		1A	55.622		C	T
Tdurum_contig9199_714	IWB73772	BS00178296	1A	45796933		-	-		-	-		1A	58.83		G	A
RFL_Contig3232_1224	IWB64273	BS00168797	1A	45797120		-	-		-	-		1A	58.83		C	T
BS00067339_51	IWB10025	BS00067339	1A	46236156		-	-		-	-		1A	58.83		C	T
Ra_c27593_460	IWB51667	BS00156191	1A	46238685		-	-		-	-		1A	58.83		A	C
Excalibur_c12215_352	IWB22052	BS00126576	1A	46239618		-	-		-	-		1A	58.83		G	A
Tdurum_contig5008_635	IWB72042	BS00176566	1A	47791119		-	-		-	-		1A	58.83		A	G
Tdurum_contig5008_556	IWB72041	BS00176565	1A	47791198		-	-		-	-		1A	58.83		T	C
Kukri_rep_c107771_588	IWB49291	BS00153815	1A	48725924		-	-		-	-		1A	58.83		G	T
BS00074517_51	IWB10747	BS00074517	1A	74443497		1A	56.571		1A	50.194		1A	66.561		C	C
IAAV7414	IWB35337	BS00139861	1A	100292628		-	-		-	-		1A	66.561		C	T
wsnp_Ex_c14733_22819625	IWA1934	BS00181182	1A	100292903		-	-		-	-		1A	66.561		A	G
RAC875_rep_c76047_63	IWB63072	BS00167596	1A	101763940		-	-		-	-		1A	66.561		C	A
CAP11_c2984_419	IWB12821	BS00117345	1A	102370372		-	-		-	-		1A	66.561		A	G
wsnp_Ex_c48375_53299028	IWA4020	BS00182771	1A	102372010		-	-		-	-		1A	66.561		T	C
wsnp_Ex_c18662_27538313	IWA2337	BS00181491	1A	104937322		-	-		-	-		1A	66.561		C	T
wsnp_Ex_c44498_50537128	IWA3898	BS00182679	1A	105905540		-	-		-	-		1A	66.561		G	A
Ku_c2449_578	IWB38904	BS00143428	1A	108076841		-	-		-	-		1A	66.561		A	G
RAC875_c2202_1097	IWB55280	BS00159804	1A	108078187		-	-		-	-		1A	66.561		G	A
Kukri_c12000_1447	IWB40716	BS00145240	1A	108765504		-	-		-	-		1A	66.561		A	G
wsnp_Ku_rep_c68419_67400635	IWA7439	BS00185316	1A	112036378		-	-		-	-		1A	66.561		G	A
Ex_c801_820	IWB21347	BS00125871	1A	112827063		-	-		-	-		1A	66.561		T	C
Ex_c801_555	IWB21346	BS00125870	1A	112827328		-	-		-	-		1A	66.561		C	T
IAAV2342	IWB34538	BS00139062	1A	115359113		-	-		-	-		1A	66.561		A	C
BS00028874_51	IWB7700	BS00028874	1A	117808226		-	-		-	-		1A	66.561		C	T
BS00048117_51	IWB8490	BS00048117	1A	118290106		-	-		-	-		1A	66.561		T	C
BS00010287_51	IWB6200	BS00010287	1A	120010792		-	-		-	-		1A	66.561		T	G
Kukri_rep_c101022_1595	IWB48589	BS00153113	1A	121740702		1A	56.571		1A	50.194		1A	66.561		T	T
wsnp_Ex_c28165_37310070	IWA3147	BS00182082	1A	131964615		-	-		-	-		1A	66.561		T	C
wsnp_Ex_c11374_18361760	IWA1482	BS00180818	1A	132481954		-	-		-	-		1A	66.561		C	A
wsnp_Ku_c3468_6420199	IWA6942	BS00184940	1A	132485725		-	-		-	-		1A	66.561		T	C
RAC875_c21620_1359	IWB55216	BS00159740	1A	132784376		-	-		-	-		1A	66.561		A	G
Ex_c23451_720	IWB20204	BS00124728	1A	134956660		-	-		-	-		1A	66.561		G	A
wsnp_Ku_rep_c104517_90964418	IWA7413	BS00185300	1A	135509352		-	-		-	-		1A	66.561		A	G
wsnp_Ra_c7847_13421750	IWA8071	BS00185775	1A	135517237		-	-		-	-		1A	66.561		A	G
wsnp_Ex_rep_c66318_64485410	IWA5199	BS00183700	1A	135968845		-	-		-	-		1A	66.561		G	A
wsnp_Ex_rep_c105244_89727666	IWA5134	BS00183645	1A	136959320		-	-		-	-		1A	66.561		G	A
BS00030644_51	IWB7788	BS00030644	1A	138228803		-	-		-	-		1A	66.561		T	C
Excalibur_c64855_328	IWB28329	BS00132853	1A	143270460		-	-		-	-		1A	66.561		C	T
BS00003813_51	IWB5898	BS00003813	1A	150894833		-	-		-	-		1A	66.561		C	T
Kukri_c23382_1431	IWB42800	BS00147324	1A	176457940		-	-		-	-		1A	66.561		A	G
IAAV5756	IWB35084	BS00139608	1A	182069349		-	-		-	-		1A	66.561		T	G
wsnp_Ex_rep_c70593_69508988	IWA5702	BS00184085	1A	185144748		-	-		-	-		1A	66.561		C	T
wsnp_Ex_c17684_26426672	IWA2247	BS00181429	1A	201746359		-	-		-	-		1A	66.561		C	T
wsnp_Ex_c591_1177097	IWA4376	BS00183047	1A	203324311		-	-		-	-		1A	66.561		C	T
Kukri_rep_c81206_235	IWB50397	BS00154921	1A	208681923		-	-		-	-		1A	66.561		A	G
wsnp_Ex_c13783_21613564	IWA1811	BS00181086	1A	208913303		-	-		-	-		1A	66.561		C	T
wsnp_Ex_c3747_6824863	IWA3612	BS00182453	1A	217612306		-	-		-	-		1A	66.561		G	A
IAAV9022	IWB35579	BS00140103	1A	222918116		-	-		-	-		1A	66.561		C	T
wsnp_Ex_c3567_6526582	IWA3534	BS00182392	1A	222919164		-	-		-	-		1A	66.561		G	T
wsnp_Ra_rep_c105422_89367749	IWA8116	BS00185806	1A	223938085		-	-		-	-		1A	66.561		A	G
wsnp_Ex_c21450_30588044	IWA2615	BS00181701	1A	224826799		-	-		-	-		1A	66.561		T	C
wsnp_Ex_c6934_11953178	IWA4591	BS00183214	1A	228530137		-	-		-	-		1A	66.561		G	A
wsnp_Ex_c19730_28728245	IWA2456	BS00181582	1A	232073689		-	-		-	-		1A	66.561		G	A
wsnp_Ex_c8374_14111734	IWA4798	BS00183382	1A	235688652		-	-		-	-		1A	66.561		T	C
wsnp_Ex_c11697_18821490	IWA1530	BS00180859	1A	236721112		-	-		-	-		1A	66.561		C	T
BS00063063_51	IWB8993	BS00063063	1A	240318229		-	-		-	-		1A	66.561		T	C
wsnp_Ra_c6474_11298858	IWA8035	BS00185746	1A	251589288		-	-		-	-		1A	66.561		C	T
Ra_c11042_1500	IWB50887	BS00155411	1A	251591314		-	-		-	-		1A	66.561		C	T
GENE-0379_108	IWB31842	BS00136366	1A	252323414		-	-		-	-		1A	66.561		T	C
BS00066549_51	IWB9835	BS00066549	1A	255754379		-	-		-	-		1A	66.561		T	C
wsnp_BE518393A_Td_2_3	IWA352	BS00180103	1A	255898829		-	-		-	-		1A	66.561		G	T
IACX7921	IWB36259	BS00140783	1A	259994440		-	-		-	-		1A	66.561		R	G
CAP8_c806_297	IWB14948	BS00119472	1A	297380791		-	-		-	-		1A	66.561		T	C
TA001042-0912	IWB65334	BS00169858	1A	301197433		1A	58.933		1A	52.556		1A	66.561		G	G
IAAV4916	IWB34951	BS00139475	1A	301776415		1A	58.933		1A	52.556		1A	66.561		C	C
BS00031200_51	IWB7828	BS00031200	1A	301782283		1A	58.933		1A	52.556		1A	66.561		C	C
IAAV3552	IWB34735	BS00139259	1A	304037244		1A	58.933		1A	52.556		1A	66.561		G	G
CAP7_c3885_73	IWB14066	BS00118590	1A	305327618		1A	58.933		1A	52.556		1A	66.561		C	C
wsnp_Ku_rep_c71909_71634013	IWA7505	BS00185364	1A	308813457		1A	58.933		1A	52.556		1A	66.561		T	T
Ra_c272_1632	IWB51652	BS00156176	1A	337009592		-	-		-	-		1A	66.561		failed	G
wsnp_Ex_c44049_50205457	IWA3882	BS00182666	1A	337677532		-	-		-	-		1A	66.561		failed	C
wsnp_Ex_c8364_14095508	IWA4797	BS00183381	1A	338842813		-	-		-	-		1A	66.561		Y	C
wsnp_Ex_c14866_22995097	IWA1952	BS00181198	1A	343409112		-	-		-	-		1A	66.561		R	G
wsnp_Ex_c8885_14842394	IWA4852	BS00183426	1A	352173403		-	-		-	-		1A	66.561		Y	C
wsnp_Ex_c21592_30743513	IWA2629	BS00181710	1A	353255663		-	-		-	-		1A	66.561		failed	A
RAC875_c33300_141	IWB56828	BS00161352	1A	354303729		-	-		-	-		1A	66.561		failed	A
CAP12_c6266_298	IWB13492	BS00118016	1A	354823462		-	-		-	-		1A	66.561		R	G
BobWhite_c46349_402	IWB3507	BS00114949	1A	354938417		1A	58.933		1A	52.556		1A	66.561		C	C
CAP8_c2843_226	IWB14647	BS00119171	1A	356473855		-	-		-	-		1A	66.561		R	A
Kukri_rep_c103147_745	IWB48847	BS00153371	1A	356474496		-	-		-	-		1A	66.561		R	A
RAC875_c38417_246	IWB57405	BS00161929	1A	358761656		-	-		-	-		1A	66.561		K	T
RAC875_c8515_653	IWB60796	BS00165320	1A	362628629		-	-		-	-		1A	66.561		failed	C
BobWhite_c1488_504	IWB709	BS00112151	1A	362863040		-	-		-	-		1A	66.561		failed	A
CAP11_c6014_160	IWB12984	BS00117508	1A	365508699		-	-		-	-		1A	66.561		R	G
wsnp_Ex_c3906_7086162	IWA3665	BS00182496	1A	368815770		-	-		-	-		1A	66.561		Y	C
IAAV749	IWB35351	BS00139875	1A	369089045		1A	58.933		1A	52.556		1A	66.561		A	A
wsnp_Ex_rep_c103087_88124573	IWA5084	BS00183604	1A	369697770		-	-		-	-		1A	66.561		R	A
GENE-0053_224	IWB31640	BS00136164	1A	370093247		-	-		-	-		1A	66.561		M	A
wsnp_Ra_c24776_34331660	IWA7779	BS00185562	1A	376869683		1A	56.571		1A	50.194		1A	66.561		G	G
wsnp_Ex_c25628_34888439	IWA2982	BS00181960	1A	380973361		1A	58.933		1A	52.556		1A	66.561		T	T
GENE-0283_330	IWB31781	BS00136305	1A	388159726		-	-		-	-		1A	66.561		C	T
BobWhite_c478_1386	IWB3618	BS00115060	1A	-		1A	56.571		1A	50.194		1A	66.561		A	A
IACX10924	IWB35639	BS00140163	1A	-		1A	58.933		1A	52.556		1A	66.561		C	C
IACX8300	IWB36287	BS00140811	1A	-		1A	58.933		1A	52.556		1A	66.561		C	C
Kukri_c12165_1148	IWB40764	BS00145288	1A	-		1A	58.933		1A	52.556		1A	66.561		T	T
wsnp_Ex_c35563_43690084	IWA3528	BS00182387	1A	-		1A	58.933		1A	52.556		1A	66.561		G	G
wsnp_Ex_c6817_11762714	IWA4577	BS00183201	1A	-		1A	58.933		1A	52.556		1A	66.561		T	T
BobWhite_c2506_332	IWB1868	BS00113310	1A	-		-	-		-	-		1A	66.561		G	A
Excalibur_c27500_469	IWB24583	BS00129107	1A	-		-	-		-	-		1A	66.561		G	T
Excalibur_c44731_1000	IWB26580	BS00131104	1A	-		-	-		-	-		1A	66.561		T	C
GENE-0431_601	IWB31877	BS00136401	1A	-		-	-		-	-		1A	66.561		T	C
GENE-0446_243	IWB31887	BS00136411	1A	-		-	-		-	-		1A	66.561		A	G
Kukri_c93273_605	IWB48331	BS00152855	1A	-		-	-		-	-		1A	66.561		T	C
RAC875_c53095_51	IWB58896	BS00163420	1A	-		-	-		-	-		1A	66.561		A	G
RAC875_c85778_184	IWB60818	BS00165342	1A	-		-	-		-	-		1A	66.561		G	A
RAC875_rep_c110052_194	IWB61932	BS00166456	1A	-		-	-		-	-		1A	66.561		G	A
wsnp_Ex_c15852_24239968	IWA2070	BS00181290	1A	-		-	-		-	-		1A	66.561		G	A
wsnp_Ex_c18196_27006489	IWA2289	BS00181457	1A	-		-	-		-	-		1A	66.561		C	T
wsnp_Ex_c3365_6183009	IWA3442	BS00182318	1A	-		-	-		-	-		1A	66.561		C	T
wsnp_Ex_c44049_50205904	IWA3884	BS00182668	1A	-		-	-		-	-		1A	66.561		failed	T
wsnp_Ex_c4605_8240189	IWA3956	BS00182722	1A	-		-	-		-	-		1A	66.561		failed	G
wsnp_Ex_rep_c68183_66958099	IWA5509	BS00183943	1A	-		-	-		-	-		1A	66.561		A	G
Excalibur_c59894_97	IWB27914	BS00132438	1A	463813595		1A	61.433		1A	57.009		1A	68.577		C	C
IACX3496	IWB35927	BS00140451	1A	471488458		1A	61.433		1A	59.498		1A	68.577		C	C
Ex_c8514_1342	IWB21382	BS00125906	1A	471700364		1A	61.433		1A	59.498		1A	68.577		T	T
wsnp_Ex_c25734_34995416	IWA2995	BS00181971	1A	472168929		1A	61.433		1A	59.498		1A	68.577		T	T
BobWhite_rep_c49207_243	IWB4741	BS00116183	1A	473011614		1A	61.433		1A	59.498		1A	68.577		T	T
Ra_c58315_265	IWB52305	BS00156829	1A	473637105		-	-		-	-		1A	68.577		G	A
RAC875_c41275_131	IWB57702	BS00162226	1A	474192388		-	-		-	-		1A	68.577		A	G
Kukri_c3582_87	IWB44485	BS00149009	1A	474642141		-	-		-	-		1A	68.577		G	A
BS00023126_51	IWB7434	BS00023126	1A	480604395		1A	61.433		1A	61.585		1A	68.577		A	A
BS00067420_51	IWB10042	BS00067420	1A	480755580		-	-		-	-		1A	68.577		C	T
BS00087600_51	IWB11515	BS00087600	1A	481654936		1A	61.433		1A	61.585		1A	68.577		T	T
BS00087601_51	IWB11516	BS00087601	1A	481655104		-	-		-	-		1A	68.577		G	A
Kukri_c60564_136	IWB46872	BS00151396	1A	482245821		1A	61.433		1A	61.585		1A	68.577		C	C
RAC875_c43643_176	IWB57961	BS00162485	1A	483033307		-	-		-	-		1A	68.577		A	G
IACX742	IWB36192	BS00140716	1A	483033703		1A	61.433		1A	61.585		1A	68.577		C	C
wsnp_Ra_c16080_24638622	IWA7644	BS00185463	1A	487732245		1A	61.674		1A	62.961		1A	68.577		C	C
wsnp_Ku_c557_1166684	IWA7173	BS00185121	1A	-		1A	61.433		1A	59.498		1A	68.577		T	T
GENE-0112_64	IWB31675	BS00136199	1A	-		-	-		-	-		1A	68.577		A	G
wsnp_Ex_c56097_58351893	IWA4291	BS00182979	1A	-		-	-		-	-		1A	68.577		G	T
BS00021714_51	IWB6733	BS00021714	1A	490087844		-	-		-	-		1A	69.712		T	C
BS00022733_51	IWB7231	BS00022733	1A	490313536		-	-		-	-		1A	69.712		C	T
RAC875_c23081_141	IWB55442	BS00159966	1A	491130133		-	-		-	-		1A	69.712		A	G
wsnp_Ex_c21193_30320134	IWA2584	BS00181680	1A	491149017		-	-		-	-		1A	69.712		G	A
wsnp_Ex_c21336_30465618	IWA2598	BS00181689	1A	492123858		-	-		-	-		1A	69.712		G	A
Kukri_c25215_124	IWB43096	BS00147620	1A	492126437		-	-		-	-		1A	69.712		C	T
BS00032112_51	IWB7874	BS00032112	1A	494446870		-	-		-	-		1A	69.712		T	C
GENE-0410_71	IWB31863	BS00136387	1A	-		1A	62.809		1A	62.961		1A	69.712		C	C
IACX11338	IWB35691	BS00140215	1A	492807647		1A	62.809		1A	62.961		1A	69.712		T	T
IAAV5535	IWB35039	BS00139563	1A	496311533		-	-		-	-		1A	72.052		A	C
IACX3047	IWB35897	BS00140421	1A	496478773		-	-		-	-		1A	72.052		A	G
wsnp_Ex_rep_c109742_92411838	IWA5174	BS00183680	1A	498048707		1A	66.767		1A	68.605		1A	73.67		C	C
wsnp_Ku_c21316_31053745	IWA6707	BS00184760	1A	498141635		1A	67.759		1A	68.605		1A	74.662		T	T
CAP12_c1906_217	IWB13258	BS00117782	1A	498450947		1A	67.759		1A	68.605		1A	74.662		T	T
Kukri_c30322_414	IWB43838	BS00148362	1A	498536644		1A	67.759		1A	68.605		1A	74.662		T	T
RAC875_rep_c112044_340	IWB62117	BS00166641	1A	498811308		1A	69.13		1A	70.968		1A	74.662		C	C
TA003955-1138	IWB65763	BS00170287	1A	499621535		1A	69.13		1A	70.968		1A	74.662		A	A
wsnp_Ku_c15214_23756800	IWA6553	BS00184649	1A	503312312		1A	69.13		1A	70.968		1A	74.662		T	T
RAC875_c29540_1109	IWB56353	BS00160877	1A	504242167		1A	69.13		1A	70.968		1A	74.662		A	A
RAC875_c29540_413	IWB56355	BS00160879	1A	504242858		1A	69.13		1A	70.968		1A	74.662		T	T
wsnp_Ex_rep_c108951_91954190	IWA5169	BS00183675	1A	504244586		1A	69.13		1A	70.968		1A	74.662		G	G
BS00021728_51	IWB6743	BS00021728	1A	504246910		1A	69.13		1A	70.968		1A	74.662		C	C
RAC875_c37545_289	IWB57297	BS00161821	1A	505282947		1A	69.13		1A	70.968		1A	74.662		G	G
BS00064638_51	IWB9335	BS00064638	1A	505524351		1A	69.13		1A	70.968		1A	74.662		A	A
Kukri_c29039_315	IWB43631	BS00148155	1A	505671995		1A	69.13		1A	70.968		1A	74.662		T	T
wsnp_Ku_c10292_17066821	IWA6382	BS00184520	1A	506854589		1A	71.425		1A	73.263		1A	74.662		T	T
wsnp_Ku_c1642_3232242	IWA6595	BS00184680	1A	507079181		1A	69.13		1A	70.968		1A	74.662		T	T
TA003063-0097	IWB65643	BS00170167	1A	508151461		1A	69.13		1A	70.968		1A	74.662		T	T
Kukri_c39377_286	IWB44918	BS00149442	1A	-		1A	69.13		1A	70.968		1A	74.662		C	C
wsnp_CAP12_c1960_972031	IWA931	BS00180489	1A	-		1A	69.13		1A	70.968		1A	74.662		G	G
Ku_c1313_1673	IWB38369	BS00142893	1A	513662324		1A	75.216		1A	77.054		1A	76.372		T	T
Ku_c10813_1122	IWB38172	BS00142696	1A	513891667		1A	75.216		1A	77.054		1A	76.372		T	T
Ra_c64515_242	IWB52379	BS00156903	1A	513893961		1A	75.216		1A	77.054		1A	76.372		C	C
wsnp_Ex_c1997_3757721	IWA2491	BS00181609	1A	514135738		1A	75.216		1A	77.054		1A	76.372		C	C
wsnp_Ex_c1997_3755945	IWA2484	BS00181604	1A	514137619		1A	75.216		1A	77.054		1A	76.372		A	A
wsnp_JD_c6544_7697578	IWA6146	BS00184380	1A	514137959		1A	75.216		1A	77.054		1A	76.372		G	G
Jagger_c5280_407	IWB36631	BS00141155	1A	514138175		1A	75.216		1A	77.054		1A	76.372		T	T
Kukri_c49170_655	IWB45961	BS00150485	1A	514553012		1A	77.822		1A	79.66		1A	76.372		A	A
RAC875_c80876_67	IWB60627	BS00165151	1A	515553314		1A	77.822		1A	79.66		1A	76.372		G	G
wsnp_Ku_c23012_32893918	IWA6729	BS00184777	1A	516373126		1A	80.467		1A	82.305		1A	76.372		A	A
Kukri_c12984_465	IWB40942	BS00145466	1A	-		1A	77.822		1A	79.66		1A	76.372		T	T
Excalibur_c44668_382	IWB26566	BS00131090	1A	516454475		1A	83.104		1A	84.942		1A	77.491		A	A
TA002402-1350	IWB65551	BS00170075	1A	516565928		1A	83.104		1A	84.942		1A	77.491		T	T
wsnp_Ku_c5210_9289260	IWA7144	BS00185098	1A	527951966		1A	90.036		1A	91.874		1A	84.825		C	C
GENE-0527_92	IWB31945	BS00136469	1A	531605183		1A	95.34		1A	97.178		1A	86.23		G	G
Kukri_c49463_154	IWB45987	BS00150511	1A	534931267		1A	99.003		1A	100.841		1A	87.61		T	T
BS00110130_51	IWB12479	BS00110130	1A	535027854		1A	99.003		1A	100.841		1A	87.61		A	A
Excalibur_c45861_189	IWB26708	BS00131232	1A	535078498		1A	99.003		1A	100.841		1A	87.61		T	T
BobWhite_c13761_242	IWB544	BS00111986	1A	-		1A	99.003		1A	100.841		1A	87.61		A	A
wsnp_JD_c3973_5044238	IWA6042	BS00184311	1A	540143810		1A	105.889		1A	107.727		1A	91.962		G	G
RAC875_rep_c72890_63	IWB62911	BS00167435	1A	540145061		1A	105.889		1A	107.727		1A	91.962		A	A
wsnp_Ex_c41953_48658353	IWA3805	BS00182599	1A	540146869		1A	105.889		1A	107.727		1A	91.962		G	G
TA001600-1603	IWB65422	BS00169946	1A	540146919		1A	105.889		1A	107.727		1A	91.962		C	C
Ra_c110766_321	IWB50892	BS00155416	1A	540336579		1A	107.241		1A	111.148		1A	91.962		G	G
Ku_c8992_405	IWB40130	BS00144654	1A	540403781		1A	107.241		1A	111.148		1A	91.962		A	A
wsnp_Ex_rep_c102067_87314043	IWA5047	BS00183574	1A	541468666		1A	107.241		1A	111.148		1A	91.962		C	C
RAC875_rep_c105766_652	IWB61497	BS00166021	1A	541469162		1A	107.241		1A	111.148		1A	91.962		A	A
RAC875_c12348_720	IWB53529	BS00158053	1A	541632675		1A	107.241		1A	111.148		1A	91.962		G	G
RFL_Contig5334_831	IWB64984	BS00169508	1A	541990708		1A	107.241		1A	111.148		1A	91.962		A	A
wsnp_Ex_c41953_48657850	IWA3804	BS00182598	1A	-		1A	105.889		1A	107.727		1A	91.962		T	T
BS00095510_51	IWB11932	BS00095510	1A	543961390		1A	107.911		1A	111.148		1A	93.984		C	C
wsnp_CAP11_c1815_982483	IWA691	BS00180349	1A	544054360		1A	107.911		1A	111.148		1A	93.984		G	G
wsnp_CAP8_c4785_2322876	IWA1195	BS00180613	1A	544054644		1A	107.911		1A	111.148		1A	93.984		C	C
BS00078085_51	IWB10986	BS00078085	1A	544055624		1A	107.911		1A	111.148		1A	93.984		C	C
BobWhite_c22134_398	IWB1562	BS00113004	1A	444429699		1A	109.303		1A	111.148		1A	95.376		A	A
BS00070580_51	IWB10474	BS00070580	1A	544170084		1A	109.303		1A	111.148		1A	95.376		G	G
TA005289-1104	IWB65954	BS00170478	1A	544202655		1A	110.736		1A	114.643		1A	96.809		A	A
BS00023203_51	IWB7472	BS00023203	1A	544378340		1A	110.736		1A	114.643		1A	96.809		C	C
BS00037976_51	IWB8121	BS00037976	1A	-		1A	110.736		1A	114.643		1A	96.809		T	T
RAC875_c41993_582	IWB57802	BS00162326	1A	-		1A	110.736		1A	114.643		1A	96.809		G	G
IACX14	IWB35745	BS00140269	1A	544605085		1A	112.311		1A	114.643		1A	98.384		T	T
Ra_c29200_300	IWB51733	BS00156257	1A	546044432		1A	113.094		1A	118.059		1A	98.384		C	C
IACX7789	IWB36241	BS00140765	1A	-		1A	112.311		1A	114.643		1A	98.384		C	C
wsnp_CAP8_rep_c3938_1936666	IWA1225	BS00180628	1A	547215682		1A	114.152		1A	118.059		1A	99.943		G	G
wsnp_Ex_rep_c81556_76277906	IWA5754	BS00184125	1A	-		1A	115.366		1A	118.059		1A	101.439		T	T
Ku_c3523_1959	IWB39248	BS00143772	1A	547963975		1A	117.51		1A	121.417		1A	102.8		C	C
wsnp_Ex_c28149_37293173	IWA3146	BS00182081	1A	547965887		1A	117.51		1A	121.417		1A	102.8		C	C
BobWhite_rep_c49755_131	IWB4804	BS00116246	1A	550342815		1A	121.02		1A	124.915		1A	107.093		T	T
Jagger_c468_53	IWB36607	BS00141131	1A	550343970		1A	121.02		1A	124.915		1A	107.093		G	G
BS00030043_51	IWB7754	BS00030043	1A	550441918		1A	121.02		1A	124.915		1A	107.093		C	C
IAAV5652	IWB35066	BS00139590	1A	41709338		-	-		1A	44.052		-	-		G	A
IACX5982	IWB36084	BS00140608	1A	49153483		-	-		1A	46.293		-	-		A	C
BobWhite_c4646_119	IWB3515	BS00114957	1A	49153533		-	-		1A	46.293		-	-		T	C
RAC875_c5544_4156	IWB59114	BS00163638	1A	49287682		-	-		1A	46.293		-	-		A	G
Kukri_c27717_316	IWB43481	BS00148005	1A	301630923		-	-		1A	52.556		-	-		A	G
Ra_c2322_174	IWB51523	BS00156047	1A	301857663		-	-		1A	52.556		-	-		A	G
wsnp_Ku_c30921_40705731	IWA6887	BS00184894	1A	303853896		-	-		1A	52.556		-	-		T	C
wsnp_Ra_c41581_48764320	IWA7922	BS00185668	1A	304997821		-	-		1A	52.556		-	-		A	G
Excalibur_c37474_179	IWB25829	BS00130353	1A	306983439		-	-		1A	52.556		-	-		A	G
RFL_Contig5450_993	IWB65010	BS00169534	1A	307706471		-	-		1A	52.556		-	-		T	C
BS00064679_51	IWB9345	BS00064679	1A	311806301		-	-		1A	52.556		-	-		T	C
BS00072686_51	IWB10619	BS00072686	1A	313161445		-	-		1A	50.194		-	-		A	G
GENE-0572_334	IWB31980	BS00136504	1A	313740655		-	-		1A	52.556		-	-		T	C
wsnp_BE585780A_Ta_2_1	IWA356	BS00180106	1A	319083006		-	-		1A	52.556		-	-		A	G
TA001772-0625	IWB65452	BS00169976	1A	374216764		-	-		1A	50.194		-	-		T	C
BS00094681_51	IWB11893	BS00094681	1A	374689333		-	-		1A	52.556		-	-		C	T
wsnp_BE403956A_Ta_2_3	IWA42	BS00179884	1A	375468416		-	-		1A	52.556		-	-		C	T
IACX293	IWB35883	BS00140407	1A	375468774		-	-		1A	52.556		-	-		C	T
Kukri_rep_c115954_137	IWB49698	BS00154222	1A	376146598		-	-		1A	52.556		-	-		A	G
wsnp_Ex_c10100_16600633	IWA1279	BS00180664	1A	377429001		-	-		1A	52.556		-	-		A	G
BS00068358_51	IWB10292	BS00068358	1A	381096936		-	-		1A	52.556		-	-		A	G
RAC875_c12808_182	IWB53598	BS00158122	1A	382233024		-	-		1A	52.556		-	-		T	G
wsnp_Ku_c37925_46679146	IWA6972	BS00184965	1A	382233696		-	-		1A	52.556		-	-		C	T
BS00065146_51	IWB9465	BS00065146	1A	382738708		-	-		1A	52.556		-	-		A	G
RFL_Contig530_2305	IWB64970	BS00169494	1A	424803835		-	-		1A	52.556		-	-		C	T
TA002594-0782	IWB65579	BS00170103	1A	430179947		-	-		1A	52.556		-	-		G	T
wsnp_Ex_c10257_16825240	IWA1307	BS00180683	1A	436422938		-	-		1A	54.801		-	-		G	A
Kukri_rep_c101946_496	IWB48704	BS00153228	1A	438366714		-	-		1A	54.801		-	-		T	C
wsnp_Ku_c4018_7333828	IWA7021	BS00185001	1A	462434679		-	-		1A	54.801		-	-		G	T
wsnp_Ex_c572_1138770	IWA4328	BS00183009	1A	462434845		-	-		1A	54.801		-	-		T	C
wsnp_Ex_c572_1138503	IWA4327	BS00183008	1A	462435112		-	-		1A	54.801		-	-		A	G
IAAV7203	IWB35308	BS00139832	1A	462435276		-	-		1A	54.801		-	-		A	G
wsnp_Ex_c572_1138339	IWA4326	BS00183007	1A	462435276		-	-		1A	54.801		-	-		T	C
Ra_c2895_591	IWB51724	BS00156248	1A	462435731		-	-		1A	54.801		-	-		T	G
BS00016654_51	IWB6632	BS00016654	1A	463288387		-	-		1A	57.009		-	-		A	G
BS00067421_51	IWB10043	BS00067421	1A	480755600		-	-		1A	61.585		-	-		C	A
wsnp_JD_c13903_13781269	IWA5839	BS00184182	1A	480831146		-	-		1A	61.585		-	-		A	G
Excalibur_c7033_159	IWB28550	BS00133074	1A	481652458		-	-		1A	61.585		-	-		G	A
wsnp_Ex_c5216_9235964	IWA4126	BS00182854	1A	481691977		-	-		1A	61.585		-	-		G	A
BS00022698_51	IWB7216	BS00022698	1A	482329630		-	-		1A	61.585		-	-		T	C
BS00002216_51	IWB5807	BS00002216	1A	482335865		-	-		1A	61.585		-	-		T	C
RAC875_c94534_75	IWB61100	BS00165624	1A	482770997		-	-		1A	61.585		-	-		C	T
Kukri_c18017_1696	IWB41872	BS00146396	1A	520338509		-	-		1A	88.025		-	-		A	G
IAAV2694	IWB34600	BS00139124	1A	520412989		-	-		1A	88.025		-	-		A	C
Excalibur_c37474_242	IWB25830	BS00130354	1A	-		-	-		1A	52.556		-	-		A	C
wsnp_Ex_c6817_11761300	IWA4576	BS00183200	1A	-		-	-		1A	52.556		-	-		T	C
wsnp_Ex_rep_c69738_68695568	IWA5631	BS00184033	1A	-		-	-		1A	52.556		-	-		A	G
wsnp_Ex_rep_c66846_65240088	IWA5310	BS00183792	1A	-		-	-		1A	54.801		-	-		C	T
Excalibur_c56097_168	IWB27629	BS00132153	1A	-		-	-		1A	59.498		-	-		A	G
GENE-0004_635	IWB31604	BS00136128	1A	-		-	-		1A	61.585		-	-		A	G
IAAV2072	IWB34496	BS00139020	1A	-		-	-		1A	61.585		-	-		G	T
BS00093078_51	IWB11788	BS00093078	1B	1203967		-	-		-	-		1B	0		T	C
Excalibur_c10657_796	IWB21698	BS00126222	1B	1252505		-	-		-	-		1B	0		T	G
Kukri_c44369_131	IWB45437	BS00149961	1B	1419735		-	-		-	-		1B	0		T	G
BS00050522_51	IWB8589	BS00050522	1B	1433694		1B	0		1B	0		1B	0		T	T
Excalibur_c29707_318	IWB24876	BS00129400	1B	-		1B	2.82		1B	0		1B	2.82		A	A
RAC875_c400_1363	IWB57572	BS00162096	1B	-		1B	2.82		1B	0		1B	2.82		T	T
Kukri_c79308_278	IWB47800	BS00152324	1B	4320738		-	-		-	-		1B	7.374		G	A
BS00022504_51	IWB7122	BS00022504	1B	4345554		1B	7.374		1B	3.978		1B	7.374		G	G
BS00022505_51	IWB7123	BS00022505	1B	4347069		-	-		-	-		1B	7.374		T	G
Kukri_rep_c106834_139	IWB49209	BS00153733	1B	4349168		-	-		-	-		1B	7.374		C	T
BS00083177_51	IWB11290	BS00083177	1B	-		1B	7.374		1B	3.978		1B	7.374		G	G
RAC875_c30138_595	IWB56433	BS00160957	1B	-		1B	7.374		1B	3.978		1B	7.374		C	C
BS00022482_51	IWB7109	BS00022482	1B	5176089		1B	8.318		1B	3.978		1B	10.038		T	T
Tdurum_contig28703_293	IWB69597	BS00174121	1B	-		1B	8.318		1B	3.978		1B	10.038		G	G
Kukri_c8390_1102	IWB47978	BS00152502	1B	7995004		1B	13.375		1B	9.807		1B	15.095		G	G
Kukri_c38553_173	IWB44815	BS00149339	1B	17250979		1B	13.375		1B	9.807		1B	15.095		C	C
wsnp_BE405749B_Ta_2_1	IWA61	BS00179897	1B	9078223		1B	17.018		1B	13.884		1B	17.018		C	C
Tdurum_contig47083_278	IWB71754	BS00176278	1B	10103895		1B	15.887		1B	12.753		1B	17.018		G	G
Excalibur_c95327_51	IWB29508	BS00134032	1B	10104271		1B	15.887		1B	12.753		1B	17.018		G	G
BS00004903_51	IWB5992	BS00004903	1B	11633800		1B	15.887		1B	12.753		1B	17.018		C	C
RAC875_c113582_346	IWB53314	BS00157838	1B	11696932		1B	15.887		1B	12.753		1B	17.018		T	T
BobWhite_c28295_256	IWB2188	BS00113630	1B	14846094		1B	17.018		1B	13.884		1B	17.018		G	G
Xgwm264	-	-	1B	15000000		1B	17.018		1B	12.753		1B	18.738
RAC875_rep_c70613_78	IWB62711	BS00167235	1B	15165942		1B	15.887		1B	12.753		1B	17.018		A	A
Excalibur_rep_c67198_530	IWB30826	BS00135350	1B	15171285		1B	15.887		1B	12.753		1B	17.018		A	A
BS00089524_51	IWB11616	BS00089524	1B	15448100		1B	17.018		1B	13.884		1B	17.018		C	C
BS00011695_51	IWB6457	BS00011695	1B	15745253		1B	15.298		1B	11.892		1B	17.018		A	A
Ku_c31363_2165	IWB39151	BS00143675	1B	17356452		1B	15.887		1B	12.753		1B	17.018		C	C
CAP7_c3847_204	IWB14060	BS00118584	1B	17623228		1B	17.018		1B	13.884		1B	17.018		A	A
GENE-3569_500	IWB33468	BS00137992	1B	20594225		1B	15.887		1B	12.753		1B	17.018		T	T
BS00110121_51	IWB12475	BS00110121	1B	22074381		1B	15.298		1B	11.892		1B	17.018		G	G
Xgwm374	-	-	1B	-		1B	15.298		-	-		1B	17.018
Kukri_c38845_821	IWB44849	BS00149373	1B	-		1B	15.887		1B	12.753		1B	17.018		T	T
Ra_c69552_1419	IWB52473	BS00156997	1B	-		1B	15.887		1B	12.753		1B	17.018		A	A
wsnp_Ku_c28164_38103270	IWA6836	BS00184857	1B	-		1B	15.887		1B	12.753		1B	17.018		A	A
RAC875_c15942_571	IWB54189	BS00158713	1B	17790671		1B	17.018		1B	13.884		1B	18.738		C	C
Tdurum_contig68637_256	IWB73112	BS00177636	1B	-		1B	17.018		1B	13.884		1B	18.738		A	A
wsnp_Ex_c50340_54659660	IWA4073	BS00182812	1B	-		1B	17.018		1B	13.884		1B	18.738		C	C
wsnp_Ku_c2620_4980121	IWA6787	BS00184820	1B	26185461		1B	21.32		1B	18.175		1B	23.04		T	T
wsnp_Ex_c5780_10153638	IWA4349	BS00183026	1B	26186041		1B	21.32		1B	18.175		1B	23.04		A	A
GENE-1756_115	IWB32639	BS00137163	1B	-		1B	21.32		1B	18.175		1B	23.04		G	G
BS00065053_51	IWB9435	BS00065053	1B	38833828		1B	40.199		1B	37.054		1B	44.138		C	C
BS00022590_51	IWB7167	BS00022590	1B	38911371		1B	42.418		1B	39.283		1B	44.138		A	A
BS00067003_51	IWB9932	BS00067003	1B	39545379		1B	42.418		1B	39.283		1B	44.138		C	C
BS00087784_51	IWB11525	BS00087784	1B	50777927		1B	46.618		1B	46.149		1B	47.666		C	C
wsnp_Ex_c12063_19310114	IWA1578	BS00180895	1B	52901656		1B	49.284		1B	46.149		1B	50.332		G	G
Excalibur_c94756_540	IWB29475	BS00133999	1B	54883769		1B	49.284		1B	49.479		1B	50.332		C	C
Tdurum_contig75938_1546	IWB73332	BS00177856	1B	57003427		1B	49.284		1B	49.479		1B	50.332		A	A
CAP8_rep_c9642_82	IWB15085	BS00119609	1B	58324512		1B	49.284		1B	53.665		1B	50.332		G	G
Excalibur_c17202_1833	IWB22930	BS00127454	1B	58324955		1B	49.284		1B	53.665		1B	50.332		G	G
wsnp_Ku_rep_c70742_70379526	IWA7480	BS00185347	1B	-		1B	49.284		1B	49.479		1B	50.332		G	G
wsnp_Ex_c28287_37424983	IWA3155	BS00182087	1B	-		1B	49.284		1B	49.479		1B	50.332		G	G
RAC875_c826_839	IWB60705	BS00165229	1B	59599701		1B	50.675		1B	53.665		1B	51.723		G	G
wsnp_Ex_c2111_3963161	IWA2577	BS00181674	1B	59601808		1B	50.675		1B	53.665		1B	51.723		A	A
wsnp_Ex_c25782_35041189	IWA2998	BS00181974	1B	63054032		1B	50.675		1B	57.654		1B	51.723		G	G
BS00022902_51	IWB7314	BS00022902	1B	67540725		1B	50.675		1B	61.241		1B	51.723		A	A
Kukri_c5861_360	IWB46756	BS00151280	1B	70327878		1B	50.675		1B	61.241		1B	51.723		C	C
RFL_Contig529_963	IWB64963	BS00169487	1B	86808576		1B	50.675		1B	64.665		1B	51.723		A	A
TA004123-0331	IWB65786	BS00170310	1B	87732953		1B	50.675		1B	64.665		1B	51.723		G	G
BS00022916_51	IWB7321	BS00022916	1B	87733168		1B	50.675		1B	64.665		1B	51.723		T	T
BS00011205_51	IWB6368	BS00011205	1B	-		1B	50.675		1B	61.241		1B	51.723		T	T
Kukri_c42522_155	IWB45251	BS00149775	1B	144122196		1B	58.218		1B	72.208		1B	55.98		A	A
wsnp_Ku_c230_460618	IWA6728	BS00184776	1B	144395822		1B	58.218		1B	72.208		1B	55.98		C	C
BS00063574_51	IWB9084	BS00063574	1B	144879113		1B	58.218		1B	72.208		1B	55.98		C	C
BS00035690_51	IWB8023	BS00035690	1B	144931467		1B	58.218		1B	72.208		1B	55.98		A	A
BS00003575_51	IWB5835	BS00003575	1B	148898242		1B	58.218		1B	72.208		1B	55.98		C	C
BS00066165_51	IWB9735	BS00066165	1B	157901537		1B	58.218		1B	72.208		1B	55.98		A	A
Tdurum_contig42092_281	IWB70814	BS00175338	1B	159183438		1B	58.218		1B	72.208		1B	55.98		T	T
BS00022625_51	IWB7186	BS00022625	1B	163096540		1B	58.218		1B	72.208		1B	55.98		A	A
BobWhite_rep_c62985_546	IWB5323	BS00116765	1B	168418360		1B	58.218		1B	72.208		1B	55.98		G	G
Kukri_c19709_383	IWB42184	BS00146708	1B	191706951		1B	61.353		1B	75.343		1B	55.98		C	C
Excalibur_c32726_125	IWB25250	BS00129774	1B	192277950		1B	61.353		1B	75.343		1B	55.98		C	C
Tdurum_contig13095_97	IWB67856	BS00172380	1B	195560027		1B	61.353		1B	75.343		1B	55.98		G	G
BobWhite_c8218_162	IWB4440	BS00115882	1B	196462158		-	-		-	-		1B	55.98		C	C
wsnp_BE637864B_Ta_1_1	IWA403	BS00180134	1B	199575121		-	-		-	-		1B	55.98		T	T
BS00091191_51	IWB11699	BS00091191	1B	242667952		-	-		-	-		1B	55.98		G	G
wsnp_JD_rep_c62985_40164465	IWA6290	BS00184474	1B	-		1B	58.218		1B	72.208		1B	55.98		A	A
wsnp_Ra_c8506_14401408	IWA8084	BS00185785	1B	-		1B	58.218		1B	72.208		1B	55.98		C	C
BS00023006_51	IWB7369	BS00023006	1B	-		1B	61.353		1B	75.343		1B	55.98		C	C
BS00110104_51	IWB12472	BS00110104	1B	-		1B	61.353		1B	75.343		1B	55.98		A	A
wsnp_RFL_Contig4726_5654774	IWA8619	BS00186105	1B	-		1B	64.201		1B	80.19		1B	55.98		C	C
BS00065139_51	IWB9464	BS00065139	1B	282427860		-	-		-	-		1B	57.979		C	C
BS00050126_51	IWB8585	BS00050126	1B	285345237		-	-		-	-		1B	57.979		T	T
Excalibur_c3801_814	IWB25904	BS00130428	1B	285608154		-	-		-	-		1B	57.979		T	T
BobWhite_c22266_315	IWB1569	BS00113011	1B	-		1B	66.2		1B	80.19		1B	57.979		T	T
BobWhite_c4236_410	IWB3233	BS00114675	1B	-		1B	66.2		1B	80.19		1B	57.979		C	C
GENE-0136_82	IWB31700	BS00136224	1B	434564596		1B	70.494		1B	84.952		1B	62.273		T	T
GENE-3626_308	IWB33517	BS00138041	1B	452757764		1B	70.494		1B	84.952		1B	62.273		T	T
wsnp_Ex_c852_1657319	IWA4811	BS00183395	1B	455211597		1B	70.494		1B	84.952		1B	62.273		G	G
CAP11_rep_c5039_201	IWB13110	BS00117634	1B	456185167		1B	70.494		1B	84.952		1B	62.273		T	T
BS00069723_51	IWB10413	BS00069723	1B	456253735		1B	70.494		1B	84.952		1B	62.273		T	T
wsnp_Ex_rep_c68712_67571580	IWA5561	BS00183981	1B	456271100		1B	70.494		1B	84.952		1B	62.273		G	G
wsnp_Ra_c2027_3945764	IWA7723	BS00185521	1B	456975185		1B	70.494		1B	84.952		1B	62.273		G	G
wsnp_Ex_c3681_6715277	IWA3587	BS00182432	1B	456975728		1B	70.494		1B	84.952		1B	62.273		C	C
wsnp_Ex_c2025_3799847	IWA2517	BS00181628	1B	456976026		1B	70.494		1B	84.952		1B	62.273		A	A
wsnp_Ra_c2027_3943938	IWA7721	BS00185519	1B	456977105		1B	70.494		1B	84.952		1B	62.273		C	C
RAC875_c865_1936	IWB60853	BS00165377	1B	457009125		1B	70.494		1B	84.952		1B	62.273		G	G
Ra_c3083_982	IWB51782	BS00156306	1B	457320770		1B	70.494		1B	84.952		1B	62.273		A	A
Kukri_c51474_334	IWB46165	BS00150689	1B	457378726		1B	70.494		1B	84.952		1B	62.273		G	G
IAAV5704	IWB35076	BS00139600	1B	457460500		1B	70.494		1B	88.768		1B	62.273		C	C
wsnp_CAP7_c940_480745	IWA1109	BS00180583	1B	457460500		1B	70.494		1B	88.768		1B	62.273		G	G
wsnp_BE443332B_Ta_2_2	IWA128	BS00179941	1B	466089726		1B	70.494		1B	88.768		1B	62.273		C	C
IACX15424	IWB35764	BS00140288	1B	469978396		1B	70.494		1B	88.768		1B	62.273		A	A
BS00095568_51	IWB11938	BS00095568	1B	470000694		1B	70.494		1B	88.768		1B	62.273		C	C
BobWhite_c1967_388	IWB1297	BS00112739	1B	470002761		1B	70.494		1B	88.768		1B	62.273		A	A
Tdurum_contig56874_562	IWB72533	BS00177057	1B	471193959		1B	70.494		1B	92.585		1B	62.273		T	T
Tdurum_contig44255_814	IWB71512	BS00176036	1B	476019744		1B	70.494		1B	92.585		1B	62.273		C	C
GENE-0142_178	IWB31711	BS00136235	1B	476034036		1B	70.494		1B	92.585		1B	62.273		G	G
CAP7_c3456_113	IWB14021	BS00118545	1B	476034785		1B	70.494		1B	92.585		1B	62.273		T	T
BS00071465_51	IWB10551	BS00071465	1B	476341532		1B	70.494		1B	92.585		1B	62.273		T	T
Excalibur_c50665_1323	IWB27169	BS00131693	1B	476876304		1B	70.494		1B	92.585		1B	62.273		A	A
BS00023142_51	IWB7443	BS00023142	1B	476879955		1B	70.494		1B	92.585		1B	62.273		C	C
Tdurum_contig15593_407	IWB68429	BS00172953	1B	476881767		1B	70.494		1B	92.585		1B	62.273		A	A
BS00034925_51	IWB7992	BS00034925	1B	477393875		1B	70.494		1B	92.585		1B	62.273		C	C
Tdurum_contig28316_243	IWB69495	BS00174019	1B	477394074		1B	70.494		1B	92.585		1B	62.273		T	T
RAC875_c56417_377	IWB59187	BS00163711	1B	477403654		1B	70.494		1B	92.585		1B	62.273		T	T
wsnp_BE446240B_Ta_2_3	IWA189	BS00179990	1B	477416559		1B	70.494		1B	92.585		1B	62.273		C	C
TA004407-0898	IWB65832	BS00170356	1B	478055159		1B	70.494		1B	92.585		1B	62.273		C	C
BobWhite_c33506_732	IWB2633	BS00114075	1B	480820955		1B	70.494		1B	92.585		1B	62.273		C	C
RAC875_rep_c74070_518	IWB63003	BS00167527	1B	-		1B	70.494		1B	84.952		1B	62.273		A	A
BobWhite_rep_c66032_270	IWB5590	BS00117032	1B	-		1B	70.494		1B	88.768		1B	62.273		G	G
BS00078431_51	IWB11009	BS00078431	1B	-		1B	70.494		1B	88.768		1B	62.273		C	C
Kukri_rep_c69810_502	IWB49946	BS00154470	1B	-		1B	70.494		1B	88.768		1B	62.273		T	T
Excalibur_rep_c105376_485	IWB30117	BS00134641	1B	-		1B	70.494		1B	92.585		1B	62.273		T	T
Kukri_c67707_114	IWB47412	BS00151936	1B	-		1B	70.494		1B	92.585		1B	62.273		A	A
IAAV7383	IWB35332	BS00139856	1B	-		-	-		-	-		1B	62.273		failed	A
RAC875_c87890_234	IWB60912	BS00165436	1B	487406416		1B	73.176		1B	96.777		1B	64.955		C	C
Tdurum_contig59449_400	IWB72647	BS00177171	1B	487407361		1B	73.176		1B	96.777		1B	64.955		T	T
Tdurum_contig59449_249	IWB72646	BS00177170	1B	487407512		1B	73.176		1B	96.777		1B	64.955		T	T
Excalibur_c90096_77	IWB29292	BS00133816	1B	487489102		1B	73.176		1B	96.777		1B	64.955		C	C
GENE-0107_807	IWB31673	BS00136197	1B	488217052		1B	73.176		1B	96.777		1B	64.955		C	C
IACX3408	IWB35922	BS00140446	1B	489133945		1B	73.176		1B	96.777		1B	64.955		G	G
RAC875_c5556_328	IWB59128	BS00163652	1B	489900867		-	-		-	-		1B	64.955		C	C
BS00041355_51	IWB8272	BS00041355	1B	489994162		1B	73.176		1B	96.777		1B	64.955		C	C
tplb0024i15_1754	IWB74185	BS00178709	1B	491087388		1B	75.692		1B	96.777		1B	67.471		C	C
Tdurum_contig60509_232	IWB72738	BS00177262	1B	510980524		1B	78.756		1B	103.255		1B	70.535		T	T
wsnp_Ra_c29782_39115548	IWA7836	BS00185603	1B	510980740		1B	78.756		1B	103.255		1B	70.535		T	T
Kukri_c13188_256	IWB40993	BS00145517	1B	511213137		1B	78.756		1B	103.255		1B	70.535		C	C
wsnp_Ra_c19148_28288923	IWA7700	BS00185505	1B	511449069		1B	78.756		1B	103.255		1B	70.535		T	T
Excalibur_rep_c103109_88	IWB29900	BS00134424	1B	520522421		1B	78.756		1B	103.255		1B	70.535		G	G
wsnp_Ex_c53976_57027635	IWA4203	BS00182916	1B	520525711		1B	78.756		1B	103.255		1B	70.535		C	C
wsnp_Ra_c5088_9081927	IWA7982	BS00185711	1B	520527853		1B	78.756		1B	103.255		1B	70.535		C	C
RAC875_c6701_291	IWB60063	BS00164587	1B	520785523		1B	78.756		1B	103.255		1B	70.535		G	G
Kukri_c22155_1010	IWB42604	BS00147128	1B	520925955		1B	78.756		1B	103.255		1B	70.535		T	T
CAP7_c12162_251	IWB13774	BS00118298	1B	521218934		1B	78.756		1B	103.255		1B	70.535		A	A
Tdurum_contig50473_889	IWB72078	BS00176602	1B	521225010		1B	78.756		1B	103.255		1B	70.535		A	A
wsnp_JD_c5659_6814240	IWA6107	BS00184357	1B	-		1B	78.756		1B	100.06		1B	70.535		T	T
Ra_c6701_506	IWB52413	BS00156937	1B	-		1B	78.756		1B	103.255		1B	70.535		T	T
RAC875_rep_c98040_163	IWB63364	BS00167888	1B	-		1B	78.756		1B	103.255		1B	70.535		G	G
BS00036362_51	IWB8048	BS00036362	1B	530478403		1B	81.757		1B	103.255		1B	73.536		A	A
Tdurum_contig31102_299	IWB70168	BS00174692	1B	530478678		1B	81.757		1B	103.255		1B	73.536		A	A
wsnp_BG606586B_Ta_2_13	IWA573	BS00180257	1B	530480959		1B	81.757		1B	103.255		1B	73.536		G	G
Kukri_c559_193	IWB46559	BS00151083	1B	530668747		1B	81.757		1B	106.673		1B	73.536		G	G
BS00010130_51	IWB6174	BS00010130	1B	530959424		1B	81.757		1B	106.673		1B	73.536		A	A
RAC875_s110519_303	IWB63416	BS00167940	1B	530959763		1B	81.757		1B	106.673		1B	73.536		G	G
wsnp_JD_c11014_11565501	IWA5779	BS00184142	1B	530959857		1B	81.757		1B	106.673		1B	73.536		G	G
BobWhite_c16005_289	IWB859	BS00112301	1B	530959907		1B	81.757		1B	106.673		1B	73.536		C	C
Tdurum_contig87938_342	IWB73734	BS00178258	1B	531004717		1B	81.757		1B	106.673		1B	73.536		G	G
BS00000066_51	IWB5737	BS00000066	1B	-		1B	81.757		1B	103.255		1B	73.536		T	T
RAC875_c8888_802	IWB60940	BS00165464	1B	-		1B	81.757		1B	106.673		1B	73.536		T	T
RAC875_c7674_634	IWB60433	BS00164957	1B	540317376		1B	86.369		1B	111.13		1B	78.148		A	A
wsnp_CAP11_c543_375403	IWA775	BS00180404	1B	542431542		1B	86.369		1B	114.08		1B	78.148		G	G
wsnp_BG274294B_Ta_2_3	IWA540	BS00180232	1B	543012416		1B	86.369		1B	114.08		1B	78.148		T	T
BS00048610_51	IWB8507	BS00048610	1B	543085916		1B	86.369		1B	114.08		1B	78.148		C	C
Tdurum_contig83770_218	IWB73651	BS00178175	1B	543473881		1B	86.369		1B	114.08		1B	78.148		C	C
RAC875_c32077_284	IWB56695	BS00161219	1B	544130181		1B	86.369		1B	116.885		1B	78.148		C	C
TA004081-0677	IWB65781	BS00170305	1B	545212265		1B	86.369		1B	116.885		1B	78.148		T	T
BS00068083_51	IWB10226	BS00068083	1B	546272992		1B	86.369		1B	116.885		1B	78.148		C	C
IAAV4729	IWB34917	BS00139441	1B	548197410		1B	86.369		1B	116.885		1B	78.148		C	C
wsnp_Ex_c402_791233	IWA3713	BS00182536	1B	548623346		1B	86.369		1B	116.885		1B	78.148		T	T
Kukri_c66451_128	IWB47303	BS00151827	1B	548902865		1B	86.369		1B	116.885		1B	78.148		C	C
wsnp_JD_c6331_7499499	IWA6134	BS00184369	1B	548967405		1B	86.369		1B	116.885		1B	78.148		C	C
wsnp_JD_c6331_7499060	IWA6133	BS00184368	1B	548967782		1B	86.369		1B	116.885		1B	78.148		T	T
BS00011973_51	IWB6504	BS00011973	1B	-		1B	86.369		1B	111.13		1B	78.148		G	G
Excalibur_c8613_1266	IWB29159	BS00133683	1B	-		1B	86.369		1B	114.08		1B	78.148		T	T
Excalibur_c30955_479	IWB25041	BS00129565	1B	-		1B	86.369		1B	114.08		1B	78.148		T	T
IACX5921	IWB36064	BS00140588	1B	-		1B	86.369		1B	116.885		1B	78.148		C	C
IACX9308	IWB36372	BS00140896	1B	551177407		1B	88.93		1B	116.885		1B	80.709		T	T
Kukri_rep_c111991_498	IWB49534	BS00154058	1B	553019340		1B	88.93		1B	116.885		1B	80.709		T	T
BS00067769_51	IWB10143	BS00067769	1B	554137188		1B	88.93		1B	116.885		1B	80.709		C	C
wsnp_Ex_c58292_59652859	IWA4361	BS00183036	1B	555639580		1B	88.93		1B	116.885		1B	80.709		G	G
IACX4461	IWB35960	BS00140484	1B	555639621		1B	88.93		1B	116.885		1B	80.709		C	C
BobWhite_rep_c57575_65	IWB5184	BS00116626	1B	555641081		1B	88.93		1B	116.885		1B	80.709		C	C
BS00082521_51	IWB11261	BS00082521	1B	555765090		1B	88.93		1B	116.885		1B	80.709		G	G
BS00081396_51	IWB11183	BS00081396	1B	555933369		1B	88.93		1B	116.885		1B	80.709		T	T
BS00107749_51	IWB12327	BS00107749	1B	555939415		1B	88.93		1B	116.885		1B	80.709		A	A
CAP8_c818_370	IWB14950	BS00119474	1B	557943768		1B	88.93		1B	116.885		1B	80.709		G	G
tplb0048b10_1365	IWB74900	BS00179424	1B	559966697		1B	88.93		1B	120.115		1B	80.709		G	G
CAP8_rep_c7343_88	IWB15063	BS00119587	1B	-		1B	88.93		1B	116.885		1B	80.709		C	C
RAC875_c32687_153	IWB56758	BS00161282	1B	-		1B	88.93		1B	116.885		1B	80.709		C	C
BS00089563_51	IWB11618	BS00089563	1B	-		1B	88.93		1B	120.115		1B	80.709		C	C
RAC875_c45678_1083	IWB58168	BS00162692	1B	-		1B	91.893		1B	124.911		1B	83.672		G	G
BS00064032_51	IWB9175	BS00064032	1B	488712502		1B	92.404		1B	120.115		1B	86.156		A	A
IACX9183	IWB36357	BS00140881	1B	561705167		1B	92.404		1B	120.115		1B	86.156		C	C
Excalibur_c60931_1260	IWB27998	BS00132522	1B	563030479		1B	93.768		1B	124.911		1B	86.156		T	T
BS00063092_51	IWB8999	BS00063092	1B	563307002		1B	93.768		1B	124.911		1B	86.156		C	C
BS00076405_51	IWB10880	BS00076405	1B	563537123		1B	93.768		1B	124.911		1B	86.156		G	G
JD_c107_683	IWB36872	BS00141396	1B	563675895		1B	93.768		1B	124.911		1B	86.156		T	T
IACX11374	IWB35698	BS00140222	1B	564162638		1B	93.768		1B	124.911		1B	86.156		A	A
RAC875_c55891_659	IWB59152	BS00163676	1B	564909182		1B	93.768		1B	124.911		1B	86.156		G	G
RAC875_c55891_712	IWB59153	BS00163677	1B	564909235		1B	93.768		1B	124.911		1B	86.156		C	C
Excalibur_c14911_976	IWB22510	BS00127034	1B	565669863		1B	93.768		1B	124.911		1B	86.156		C	C
BS00039740_51	IWB8187	BS00039740	1B	565990550		1B	93.768		1B	123.133		1B	86.156		C	C
wsnp_Ex_rep_c66389_64589189	IWA5229	BS00183725	1B	-		1B	92.404		1B	120.115		1B	86.156		G	G
BS00001835_51	IWB5796	BS00001835	1B	-		1B	93.768		1B	123.133		1B	86.156		T	T
BobWhite_c11044_322	IWB164	BS00111606	1B	566687501		1B	95.785		1B	126.928		1B	89.122		T	T
Tdurum_contig604_356	IWB72730	BS00177254	1B	566762731		1B	95.785		1B	126.928		1B	89.122		T	T
IACX11320	IWB35689	BS00140213	1B	566831264		1B	95.785		1B	126.928		1B	89.122		C	C
Kukri_c15391_468	IWB41378	BS00145902	1B	566831461		1B	95.785		1B	126.928		1B	89.122		G	G
RFL_Contig4235_707	IWB64623	BS00169147	1B	566833816		1B	95.785		1B	126.928		1B	89.122		A	A
Tdurum_contig30517_578	IWB70039	BS00174563	1B	566838406		1B	95.785		1B	126.928		1B	89.122		C	C
Tdurum_contig30517_310	IWB70038	BS00174562	1B	566838674		1B	95.785		1B	126.928		1B	89.122		C	C
Tdurum_contig30517_174	IWB70037	BS00174561	1B	566838810		1B	95.785		1B	126.928		1B	89.122		G	G
Excalibur_c9149_1326	IWB29347	BS00133871	1B	566840422		1B	95.785		1B	126.928		1B	89.122		T	T
BS00062724_51	IWB8901	BS00062724	1B	567713912		1B	95.785		1B	126.928		1B	89.122		C	C
Kukri_rep_c103359_233	IWB48875	BS00153399	1B	568522703		1B	95.785		1B	126.928		1B	89.122		C	C
wsnp_Ex_c13109_20725640	IWA1729	BS00181018	1B	568525216		1B	95.785		1B	126.928		1B	89.122		T	T
wsnp_Ex_c23235_32471767	IWA2790	BS00181826	1B	568568321		1B	95.785		1B	126.928		1B	89.122		C	C
wsnp_Ex_c23230_32466568	IWA2788	BS00181824	1B	568968244		1B	95.785		1B	126.928		1B	89.122		A	A
wsnp_CAP11_c287_244799	IWA734	BS00180376	1B	570023869		1B	95.785		1B	126.928		1B	89.122		T	T
wsnp_Ex_rep_c107911_91350866	IWA5159	BS00183667	1B	570277044		1B	95.785		1B	126.928		1B	89.122		C	C
wsnp_Ex_rep_c107911_91350930	IWA5160	BS00183668	1B	570277108		1B	95.785		1B	126.928		1B	89.122		C	C
wsnp_Ex_c21198_30327016	IWA2588	BS00181683	1B	570293109		1B	95.785		1B	126.928		1B	89.122		A	A
Kukri_c25961_166	IWB43220	BS00147744	1B	575863857		1B	95.785		1B	126.928		1B	89.122		A	A
GENE-0487_795	IWB31917	BS00136441	1B	576023298		1B	95.785		1B	126.928		1B	89.122		G	G
GENE-0487_644	IWB31916	BS00136440	1B	576023418		1B	95.785		1B	126.928		1B	89.122		G	G
BS00055866_51	IWB8678	BS00055866	1B	577186699		1B	95.785		1B	126.928		1B	89.122		C	C
Tdurum_contig11896_550	IWB67348	BS00171872	1B	581201728		1B	95.785		1B	126.928		1B	89.122		T	T
Kukri_c8143_355	IWB47886	BS00152410	1B	581201877		1B	95.785		1B	126.928		1B	89.122		C	C
Kukri_c9752_793	IWB48469	BS00152993	1B	581205592		1B	95.785		1B	126.928		1B	89.122		A	A
Tdurum_contig69792_167	IWB73156	BS00177680	1B	581205592		1B	95.785		1B	126.928		1B	89.122		T	T
Excalibur_c64439_87	IWB28295	BS00132819	1B	582688899		1B	95.785		1B	126.928		1B	89.122		A	A
Kukri_c20486_255	IWB42331	BS00146855	1B	582715180		1B	95.785		1B	126.928		1B	89.122		A	A
BS00022551_51	IWB7151	BS00022551	1B	583446284		1B	96.734		1B	129.752		1B	89.122		C	C
BS00089031_51	IWB11589	BS00089031	1B	-		1B	95.785		1B	126.928		1B	89.122		T	T
Excalibur_c10496_651	IWB21657	BS00126181	1B	-		1B	95.785		1B	126.928		1B	89.122		C	C
wsnp_Ku_rep_c89089_82009060	IWA7527	BS00185381	1B	-		1B	95.785		1B	126.928		1B	89.122		T	T
wsnp_Ex_rep_c67299_65844168	IWA5382	BS00183849	1B	-		1B	98.609		1B	129.752		1B	91.621		A	A
wsnp_Ex_rep_c67299_65845319	IWA5383	BS00183850	1B	-		1B	98.609		1B	129.752		1B	91.621		A	A
RAC875_c31031_387	IWB56553	BS00161077	1B	587984723		1B	98.609		1B	129.752		1B	93.395		A	A
RAC875_c62171_386	IWB59663	BS00164187	1B	588627491		1B	98.609		1B	129.752		1B	93.395		C	C
BS00066944_51	IWB9918	BS00066944	1B	-		1B	98.609		1B	129.752		1B	93.395		C	C
RAC875_c32848_578	IWB56771	BS00161295	1B	-		1B	98.609		1B	129.752		1B	93.395		C	C
TA005251-0278	IWB65947	BS00170471	1B	-		1B	98.609		1B	129.752		1B	93.395		C	C
wsnp_Ex_c27644_36826484	IWA3120	BS00182064	1B	-		1B	98.609		1B	129.752		1B	93.395		A	A
Excalibur_rep_c107047_605	IWB30244	BS00134768	1B	603302191		-	-		-	-		1B	97.74		G	G
Excalibur_rep_c107047_742	IWB30246	BS00134770	1B	603302328		-	-		-	-		1B	98.859		C	C
Tdurum_contig96049_200	IWB73950	BS00178474	1B	603753307		1B	102.068		1B	133.211		1B	98.859		T	T
Excalibur_rep_c107035_354	IWB30242	BS00134766	1B	608994729		1B	106.12		1B	137.263		1B	98.859		A	A
Kukri_s117372_152	IWB50693	BS00155217	1B	613323158		1B	107.442		1B	140.988		1B	98.859		A	A
wsnp_JD_rep_c63201_40318622	IWA6294	BS00184478	1B	613413175		1B	107.442		1B	140.988		1B	98.859		C	C
Excalibur_rep_c107047_469	IWB30243	BS00134767	1B	-		1B	102.068		1B	133.211		1B	98.859		T	T
RFL_Contig2826_548	IWB64093	BS00168617	1B	622571838		1B	108.61		1B	140.988		1B	100.027		A	A
wsnp_Ex_rep_c66255_64400455	IWA5186	BS00183690	1B	623729790		1B	109.845		1B	140.988		1B	101.262		G	G
RFL_Contig5937_1677	IWB65180	BS00169704	1B	623730511		1B	109.845		1B	140.988		1B	101.262		G	G
RAC875_c47427_75	IWB58356	BS00162880	1B	623731254		1B	109.845		1B	140.988		1B	101.262		G	G
Excalibur_rep_c72368_68	IWB31201	BS00135725	1B	623770662		1B	109.845		1B	140.988		1B	101.262		T	T
BS00110231_51	IWB12497	BS00110231	1B	623989422		1B	109.845		1B	140.988		1B	101.262		G	G
BobWhite_c42716_71	IWB3260	BS00114702	1B	-		1B	109.845		1B	140.988		1B	101.262		G	G
RAC875_c66649_186	IWB60038	BS00164562	1B	626707491		-	-		-	-		1B	106.808		C	T
BS00076330_51	IWB10872	BS00076330	1B	-		-	-		-	-		1B	106.808		C	T
IAAV7352	IWB35329	BS00139853	1B	-		-	-		-	-		1B	106.808		C	T
wsnp_Ku_c18227_27490539	IWA6646	BS00184714	1B	-		-	-		-	-		1B	106.808		C	T
D_GBUVHFX01API9H_416	IWB18556	BS00123080	1B	-		-	-		-	-		1B	110.46		G	A
IACX4411	IWB35958	BS00140482	1B	630831655		-	-		-	-		1B	114.922		T	C
wsnp_JD_c20621_18304110	IWA5915	BS00184232	1B	-		-	-		-	-		1B	114.922		C	T
Tdurum_contig777_260	IWB73429	BS00177953	1B	637349241		-	-		-	-		1B	122.729		A	G
BobWhite_c26569_190	IWB2019	BS00113461	1B	637498252		-	-		-	-		1B	123.672		C	T
IAAV1683	IWB34425	BS00138949	1B	640156881		-	-		-	-		1B	134.023		A	G
Tdurum_contig10036_1614	IWB66191	BS00170715	1B	640157708		-	-		-	-		1B	134.023		T	C
Kukri_c30159_573	IWB43818	BS00148342	1B	640160773		-	-		-	-		1B	134.023		C	T
Tdurum_contig10036_474	IWB66195	BS00170719	1B	640162600		-	-		-	-		1B	134.023		A	G
Excalibur_c11980_619	IWB22011	BS00126535	1B	640555400		-	-		-	-		1B	134.023		A	G
BobWhite_c2027_215	IWB1371	BS00112813	1B	640555430		-	-		-	-		1B	134.023		G	A
BobWhite_c2027_84	IWB1374	BS00112816	1B	640555568		-	-		-	-		1B	134.023		C	T
Kukri_c39223_831	IWB44898	BS00149422	1B	640556037		-	-		-	-		1B	134.023		C	T
Tdurum_contig93532_89	IWB73882	BS00178406	1B	640559393		-	-		-	-		1B	134.023		G	A
TA004946-0577	IWB65905	BS00170429	1B	640560320		-	-		-	-		1B	134.023		C	T
BS00069044_51	IWB10371	BS00069044	1B	640612444		1B	137.232		1B	164.328		1B	134.023		A	A
Excalibur_c96904_336	IWB29570	BS00134094	1B	640639994		1B	137.232		1B	164.328		1B	134.023		G	G
Excalibur_rep_c67747_629	IWB30890	BS00135414	1B	640846265		1B	137.232		1B	164.328		1B	134.023		A	A
Kukri_c4453_1248	IWB45453	BS00149977	1B	640848382		1B	137.232		1B	164.328		1B	134.023		T	T
RAC875_c17188_1696	IWB54422	BS00158946	1B	640848799		1B	137.232		1B	164.328		1B	134.023		C	C
GENE-0371_208	IWB31836	BS00136360	1B	640848877		1B	137.232		1B	164.328		1B	134.023		A	A
RAC875_c15593_1421	IWB54118	BS00158642	1B	640849113		1B	137.232		1B	164.328		1B	134.023		G	G
Tdurum_contig42491_750	IWB71195	BS00175719	1B	640849206		1B	137.232		1B	164.328		1B	134.023		A	A
Ra_c18630_284	IWB51317	BS00155841	1B	641199213		-	-		-	-		1B	134.023		T	C
Excalibur_c63885_115	IWB28242	BS00132766	1B	641632817		-	-		-	-		1B	134.023		G	A
RAC875_c38646_985	IWB57433	BS00161957	1B	-		1B	137.232		1B	164.328		1B	134.023		G	G
Excalibur_c34765_1023	IWB25498	BS00130022	1B	-		-	-		-	-		1B	134.023		A	G
Tdurum_contig10036_1044	IWB66185	BS00170709	1B	-		-	-		-	-		1B	134.023		C	A
Tdurum_contig10036_741	IWB66196	BS00170720	1B	-		-	-		-	-		1B	134.023		C	T
Tdurum_contig10036_977	IWB66198	BS00170722	1B	-		-	-		-	-		1B	134.023		A	C
wsnp_Ex_c27176_36393952	IWA3097	BS00182048	1B	-		-	-		-	-		1B	134.023		C	T
Tdurum_contig32775_78	IWB70380	BS00174904	1B	-		-	-		-	-		1B	134.023		A	G
wsnp_Ku_c51703_56915288	IWA7141	BS00185097	1B	643096733		-	-		-	-		1B	135.259		T	C
TA004668-0687	IWB65867	BS00170391	1B	643097046		-	-		-	-		1B	135.259		T	C
BS00084895_51	IWB11390	BS00084895	1B	643101576		-	-		-	-		1B	135.259		G	A
IAAV5863	IWB35108	BS00139632	1B	-		-	-		-	-		1B	135.259		G	A
BobWhite_c23617_167	IWB1725	BS00113167	1B	645571326		1B	141.406		1B	168.502		1B	137.902		A	A
Excalibur_c8585_701	IWB29151	BS00133675	1B	645571367		1B	141.406		1B	168.502		1B	137.902		T	T
Jagger_c3757_131	IWB36563	BS00141087	1B	645571921		1B	141.406		1B	168.502		1B	137.902		A	A
Tdurum_contig11216_942	IWB66973	BS00171497	1B	645571982		1B	141.406		1B	168.502		1B	137.902		A	A
BS00099794_51	IWB12093	BS00099794	1B	645708029		1B	141.406		1B	168.502		1B	137.902		A	A
RFL_Contig1823_1044	IWB63739	BS00168263	1B	645708108		1B	141.406		1B	168.502		1B	137.902		C	C
wsnp_CAP11_c1902_1022408	IWA695	BS00180352	1B	646167375		-	-		-	-		1B	137.902		A	G
Kukri_c25512_53	IWB43139	BS00147663	1B	-		1B	145.377		1B	172.516		1B	141.021		A	A
wsnp_Ex_c13878_21738866	IWA1825	BS00181096	1B	652455169		-	-		-	-		1B	143.05		C	T
IAAV565	IWB35065	BS00139589	1B	652457766		-	-		-	-		1B	143.05		T	C
BS00068077_51	IWB10224	BS00068077	1B	652468793		-	-		-	-		1B	143.05		G	A
BobWhite_c40868_120	IWB3140	BS00114582	1B	653875388		-	-		-	-		1B	143.05		failed	C
D_contig12192_450	IWB15640	BS00120164	1B	-		-	-		-	-		1B	143.05		C	T
RFL_Contig2971_282	IWB64154	BS00168678	1B	-		-	-		-	-		1B	143.05		C	A
Tdurum_contig8840_575	IWB73738	BS00178262	1B	654027172		-	-		-	-		1B	144.788		C	T
Tdurum_contig75731_537	IWB73299	BS00177823	1B	655781841		1B	150.316		1B	177.162		1B	147.107		G	G
BS00045568_51	IWB8409	BS00045568	1B	655798505		1B	150.316		1B	177.162		1B	147.107		G	G
tplb0034p10_1134	IWB74547	BS00179071	1B	656235191		1B	150.316		1B	177.162		1B	147.107		C	C
CAP8_c5043_190	IWB14791	BS00119315	1B	-		1B	150.316		1B	177.162		1B	147.107		T	T
Tdurum_contig57153_1356	IWB72561	BS00177085	1B	661517100		1B	156.084		1B	187.63		1B	149.904		A	A
BS00075129_51	IWB10786	BS00075129	1B	658482832		1B	156.084		1B	183.18		1B	151.728		C	C
RAC875_rep_c111494_195	IWB62056	BS00166580	1B	658530961		1B	159.978		1B	191.524		1B	151.728		T	T
Kukri_c36758_140	IWB44606	BS00149130	1B	658712498		1B	159.978		1B	191.524		1B	151.728		G	G
TA004059-0492	IWB65780	BS00170304	1B	658714966		1B	159.978		1B	191.524		1B	151.728		A	A
BS00071893_51	IWB10582	BS00071893	1B	658738488		1B	159.978		1B	191.524		1B	151.728		C	C
Kukri_rep_c89128_138	IWB50473	BS00154997	1B	660528274		1B	159.978		1B	191.524		1B	151.728		G	G
BS00032039_51	IWB7869	BS00032039	1B	660528541		1B	159.978		1B	191.524		1B	151.728		G	G
wsnp_Ex_c4774_8519623	IWA3998	BS00182755	1B	660721934		1B	159.978		1B	191.524		1B	151.728		A	A
GENE-0063_68	IWB31646	BS00136170	1B	661515586		1B	157.236		1B	187.63		1B	151.728		G	G
BobWhite_c44460_821	IWB3373	BS00114815	1B	-		1B	159.978		1B	191.524		1B	151.728		T	T
Kukri_rep_c102102_273	IWB48721	BS00153245	1B	-		1B	159.978		1B	191.524		1B	151.728		C	C
RAC875_c64377_732	IWB59868	BS00164392	1B	-		1B	159.978		1B	191.524		1B	151.728		C	C
CAP12_c1085_283	IWB13172	BS00117696	1B	662021266		-	-		-	-		1B	153.512		C	A
Excalibur_rep_c71107_517	IWB31174	BS00135698	1B	646678261		-	-		-	-		1B	156.051		T	C
Kukri_rep_c102001_420	IWB48711	BS00153235	1B	646678605		-	-		-	-		1B	156.051		C	A
BS00078413_51	IWB11006	BS00078413	1B	662718655		-	-		-	-		1B	156.051		A	G
Tdurum_contig18557_228	IWB68743	BS00173267	1B	664285794		-	-		-	-		1B	156.051		C	T
IACX2234	IWB35847	BS00140371	1B	664302414		-	-		-	-		1B	156.051		G	A
Tdurum_contig55429_147	IWB72444	BS00176968	1B	664302424		-	-		-	-		1B	156.051		C	T
Tdurum_contig55429_116	IWB72443	BS00176967	1B	664302455		-	-		-	-		1B	156.051		C	T
RAC875_c4047_115	IWB57627	BS00162151	1B	666916654		-	-		-	-		1B	159.751		A	C
Tdurum_contig61914_169	IWB72835	BS00177359	1B	667716999		-	-		-	-		1B	162.976		G	T
wsnp_Ex_c38849_46284348	IWA3660	BS00182491	1B	667214241		-	-		-	-		1B	165.559		G	A
BS00037246_51	IWB8096	BS00037246	1B	668200605		-	-		-	-		1B	165.559		C	A
TA002215-1444	IWB65512	BS00170036	1B	668654284		-	-		-	-		1B	165.559		T	C
CAP7_rep_c6352_375	IWB14436	BS00118960	1B	668912256		1B	171.067		1B	201.971		1B	165.559		G	G
Kukri_c8395_1352	IWB47986	BS00152510	1B	-		-	-		-	-		1B	165.559		G	A
BS00011892_51	IWB6488	BS00011892	1B	676078085		1B	181.539		1B	211.933		1B	178.897		G	G
BS00066305_51	IWB9772	BS00066305	1B	676201105		1B	181.539		1B	211.933		1B	178.897		A	A
BobWhite_c4482_73	IWB3405	BS00114847	1B	679030757		1B	185.733		1B	216.637		1B	181.377		A	A
Excalibur_c35289_64	IWB25583	BS00130107	1B	679299584		1B	185.733		1B	216.637		1B	182.002		C	C
RFL_Contig785_535	IWB65272	BS00169796	1B	679395911		1B	185.733		1B	216.637		1B	182.002		G	G
BS00063537_51	IWB9077	BS00063537	1B	-		1B	185.733		1B	216.637		1B	182.002		C	C
D_contig03023_692	IWB15244	BS00119768	1B	-		1B	185.733		1B	216.637		1B	182.002		T	T
BS00064162_51	IWB9208	BS00064162	1B	601007189		-	-		1B	133.211		-	-		C	T
IACX886	IWB36329	BS00140853	1B	604551732		-	-		1B	133.211		-	-		G	A
JD_c954_2440	IWB37894	BS00142418	1B	640849977		-	-		1B	164.328		-	-		A	G
BS00070285_51	IWB10454	BS00070285	1B	646171886		-	-		1B	168.502		-	-		A	G
BS00002484_51	IWB5810	BS00002484	1B	646172147		-	-		1B	168.502		-	-		A	G
BobWhite_c9091_160	IWB4572	BS00116014	1B	660011731		-	-		1B	191.524		-	-		A	C
Tdurum_contig68980_317	IWB73131	BS00177655	1B	660012128		-	-		1B	191.524		-	-		C	A
Excalibur_c22205_573	IWB23772	BS00128296	1B	660012259		-	-		1B	191.524		-	-		G	A
Tdurum_contig13250_137	IWB67910	BS00172434	1B	660106246		-	-		1B	191.524		-	-		A	G
RAC875_c9770_123	IWB61210	BS00165734	1B	673743485		-	-		1B	205.182		-	-		G	A
BS00084990_51	IWB11394	BS00084990	1B	673745661		-	-		1B	205.182		-	-		A	G
wsnp_CAP11_c2596_1325540	IWA724	BS00180371	1B	674498354		-	-		1B	207.815		-	-		C	T
wsnp_Ex_c649_1279852	IWA4525	BS00183157	1B	681253234		-	-		1B	216.637		-	-		G	A
Excalibur_rep_c69522_83	IWB31066	BS00135590	1B	685740773		-	-		1B	219.633		-	-		G	T
wsnp_Ex_c1597_3045682	IWA2077	BS00181296	1B	688283055		-	-		1B	222.671		-	-		A	G
Xgwm273	-	-	1B	-		-	-		1B	75.343		-	-
wsnp_Ra_c53181_56932563	IWA7992	BS00185715	1B	-		-	-		1B	197.488		-	-		C	T
wsnp_RFL_Contig2403_1927045	IWA8332	BS00185944	1B	-		-	-		1B	197.488		-	-		G	A
Tdurum_contig51922_676	IWB72218	BS00176742	1B	-		-	-		1B	222.671		-	-		A	G
wsnp_Ex_c41048_47969948	IWA3753	BS00182565	1D	216761		1D	0		1D	0		1D	0		A	A
RAC875_c2070_566	IWB55046	BS00159570	1D	417148		1D	0		1D	0		1D	0		C	C
Excalibur_c43567_679	IWB26465	BS00130989	1D	4827170		1D	4.787		1D	4.787		1D	1.384		G	G
BS00096470_51	IWB11956	BS00096470	1D	5357535		1D	2.327		1D	2.327		1D	1.384		T	T
TG0005	-	-	1D	-		1D	2.327		1D	2.327		1D	1.384		A	A
wsnp_Ex_c1969_3705930	IWA2449	BS00181576	1D	7874602		1D	22.485		1D	23.214		1D	9.012		C	C
BobWhite_rep_c49356_237	IWB4763	BS00116205	1D	7877581		1D	22.485		1D	23.214		1D	9.012		T	T
Ex_c13421_2094	IWB19801	BS00124325	1D	7880477		1D	22.485		1D	23.214		1D	9.012		G	G
wsnp_BE637971D_Ta_2_3	IWA407	BS00180138	1D	7948538		1D	22.485		1D	23.214		1D	9.012		A	A
wsnp_Ku_c3682_6786230	IWA6960	BS00184954	1D	8184769		1D	22.485		1D	23.214		1D	9.012		A	A
wsnp_Ex_c1085_2078944	IWA1397	BS00180751	1D	8185446		1D	22.485		1D	23.214		1D	9.012		T	T
BobWhite_c1715_887	IWB1009	BS00112451	1D	8185496		1D	22.485		1D	23.214		1D	9.012		A	A
wsnp_Ex_c1358_2600929	IWA1787	BS00181068	1D	8605230		1D	22.485		1D	23.214		1D	9.012		A	A
wsnp_Ex_c1358_2602235	IWA1789	BS00181070	1D	8606536		1D	22.485		1D	23.214		1D	9.012		C	C
Kukri_c837_436	IWB47970	BS00152494	1D	8609788		1D	22.485		1D	23.214		1D	9.012		G	G
TA004380-0362	-	-	1D	-		1D	22.485		1D	23.214		1D	9.012		A	A
wsnp_Ra_c1020_2062200	IWA7533	BS00185386	1D	10719633		1D	28.956		1D	30.458		1D	15.483		G	G
tplb0061f07_1411	IWB75288	BS00179812	1D	10719683		1D	28.956		1D	30.458		1D	15.483		C	C
Excalibur_c16851_142	IWB22866	BS00127390	1D	11623021		1D	28.956		1D	34.024		1D	15.483		G	G
CAP8_c2401_433	IWB14612	BS00119136	1D	11879675		1D	28.956		1D	38.769		1D	15.483		A	A
Ku_c12842_664	IWB38353	BS00142877	1D	12303374		1D	28.956		1D	41.747		1D	15.483		A	A
TA012713-0667	-	-	1D	-		1D	28.956		1D	30.458		1D	15.483		T	T
RFL_Contig1338_2062	IWB63609	BS00168133	1D	-		1D	28.956		1D	34.024		1D	15.483		C	C
RAC875_c16352_594	IWB54277	BS00158801	1D	10382113		1D	30.458		1D	30.458		1D	16.985		A	A
BobWhite_c33756_74	IWB2650	BS00114092	1D	10382971		1D	30.458		1D	30.458		1D	16.985		T	T
Excalibur_c15692_532	IWB22674	BS00127198	1D	10398683		1D	30.458		1D	30.458		1D	16.985		G	G
Excalibur_c5892_1129	IWB27847	BS00132371	1D	10660778		1D	30.458		1D	30.458		1D	16.985		C	C
Excalibur_c4876_832	IWB26984	BS00131508	1D	10662616		1D	30.458		1D	30.458		1D	16.985		T	T
IAAV7510	IWB35354	BS00139878	1D	19128180		1D	44.84		1D	59.195		1D	25.213		A	A
IACX9354	IWB36377	BS00140901	1D	19128208		1D	44.84		1D	59.195		1D	25.213		T	T
D_F5XZDLF01A85DT_301	IWB17484	BS00122008	1D	19129314		1D	44.84		1D	59.195		1D	25.213		G	G
D_F1BEJMU01DOR77_203	IWB17311	BS00121835	1D	19893781		1D	44.84		1D	59.195		1D	25.213		A	A
D_contig13475_402	IWB15693	BS00120217	1D	20045041		1D	43.906		1D	56.697		1D	25.213		G	G
BS00108305_51	IWB12360	BS00108305	1D	33640423		1D	55.223		1D	74.967		1D	35.596		A	A
BS00000721_51	IWB5768	BS00000721	1D	32544323		1D	58.211		1D	78.5		1D	38.584		T	T
IACX589	IWB36051	BS00140575	1D	32544792		1D	58.211		1D	78.5		1D	38.584		A	A
wsnp_BE586140D_Ta_2_2	IWA362	BS00180110	1D	32544792		1D	58.211		1D	78.5		1D	38.584		T	T
BS00087783_51	IWB11524	BS00087783	1D	33473050		1D	58.211		1D	78.5		1D	38.584		C	C
Kukri_c9693_1890	IWB48457	BS00152981	1D	33756172		1D	58.211		1D	78.5		1D	38.584		T	T
Excalibur_c3260_989	IWB25219	BS00129743	1D	33756404		1D	58.211		1D	78.5		1D	38.584		A	A
wsnp_Ex_rep_c101500_86856089	IWA5018	BS00183552	1D	-		1D	58.211		1D	71.002		1D	38.584		C	C
wsnp_Ex_rep_c101500_86856679	IWA5020	BS00183554	1D	-		1D	58.211		1D	74.967		1D	38.584		G	G
IACX11290	IWB35682	BS00140206	1D	-		1D	58.211		1D	78.5		1D	38.584		T	T
BS00086679_51	IWB11461	BS00086679	1D	38781395		1D	62.119		1D	82.408		1D	41.39		C	C
BobWhite_c555_1485	IWB3894	BS00115336	1D	38787986		1D	62.119		1D	82.408		1D	41.39		A	A
BS00011451_51	IWB6406	BS00011451	1D	38788903		1D	62.119		1D	82.408		1D	41.39		G	G
tplb0044p22_2330	IWB74807	BS00179331	1D	38868107		1D	62.119		1D	82.408		1D	41.39		C	C
tplb0044p22_2257	IWB74806	BS00179330	1D	38868180		1D	62.119		1D	82.408		1D	41.39		G	G
D_GBUVHFX01ANH44_230	IWB18554	BS00123078	1D	39868680		1D	62.119		1D	82.408		1D	41.39		T	T
Excalibur_c16662_300	IWB22831	BS00127355	1D	39948449		1D	62.119		1D	82.408		1D	41.39		G	G
BS00066847_51	IWB9893	BS00066847	1D	40579233		1D	62.119		1D	82.408		1D	41.39		T	T
Kukri_c44738_477	IWB45478	BS00150002	1D	50194596		1D	62.119		1D	86.492		1D	41.39		G	G
RAC875_c35094_476	IWB57040	BS00161564	1D	50296770		1D	62.119		1D	86.492		1D	41.39		T	T
BS00072193_51	IWB10598	BS00072193	1D	50706058		1D	62.119		1D	86.492		1D	41.39		G	G
Kukri_c20844_116	IWB42384	BS00146908	1D	50962241		1D	62.119		1D	86.492		1D	41.39		A	A
BobWhite_c28133_87	IWB2175	BS00113617	1D	50968942		1D	62.119		1D	86.492		1D	41.39		C	C
BS00065722_51	IWB9623	BS00065722	1D	50969968		1D	62.119		1D	86.492		1D	41.39		G	G
BS00074817_51	IWB10763	BS00074817	1D	52339465		1D	62.119		1D	86.492		1D	41.39		G	G
D_contig16934_681	IWB15847	BS00120371	1D	52342499		1D	62.119		1D	86.492		1D	41.39		C	C
CAP12_c2978_93	IWB13348	BS00117872	1D	52574725		1D	62.119		1D	86.492		1D	41.39		G	G
RAC875_c82888_83	IWB60722	BS00165246	1D	53869246		1D	62.119		1D	86.492		1D	41.39		G	G
BS00094471_51	IWB11878	BS00094471	1D	57477525		1D	62.119		1D	86.492		1D	41.39		G	G
TA001371-0399	IWB65387	BS00169911	1D	80445387		1D	65.916		1D	90.289		1D	44.115		A	A
BobWhite_rep_c65565_359	IWB5553	BS00116995	1D	170649259		1D	65.985		1D	93.007		1D	44.115		T	T
wsnp_BE424100D_Ta_1_1	IWA80	BS00179909	1D	229066957		1D	68.008		1D	93.007		1D	46.207		T	T
IACX11283	IWB35679	BS00140203	1D	285443809		1D	69.968		1D	96.095		1D	48.167		T	T
Excalibur_c54055_694	IWB27449	BS00131973	1D	308455841		1D	69.968		1D	96.095		1D	48.167		T	T
RAC875_rep_c105196_532	IWB61426	BS00165950	1D	325964462		1D	72.621		1D	99.643		1D	50.82		A	A
D_contig14507_369	IWB15740	BS00120264	1D	365845917		1D	77.58		1D	104.602		1D	52.928		G	G
BS00066446_51	IWB9807	BS00066446	1D	379833962		1D	83.065		1D	110.087		1D	54.004		T	T
wsnp_Ex_c29613_38622101	IWA3242	BS00182158	1D	423035444		1D	97.228		1D	124.889		1D	65.436		A	A
CAP7_c9557_164	IWB14334	BS00118858	1D	423035495		1D	97.228		1D	124.889		1D	65.436		T	T
Excalibur_c19857_549	IWB23391	BS00127915	1D	423044698		1D	97.228		1D	124.889		1D	65.436		T	T
Excalibur_c23473_451	IWB23980	BS00128504	1D	423251861		1D	97.867		1D	124.889		1D	66.075		C	C
Ra_c27073_507	IWB51649	BS00156173	1D	423270092		1D	97.867		1D	124.889		1D	66.075		A	A
Ra_c11906_1441	IWB50981	BS00155505	1D	423858561		1D	97.867		1D	124.889		1D	66.075		A	A
tplb0036b21_694	IWB74596	BS00179120	1D	426652629		1D	98.288		1D	132.866		1D	66.075		G	G
IAAV149	IWB34391	BS00138915	1D	427331501		1D	98.288		1D	132.866		1D	66.075		G	G
Jagger_c5542_100	IWB36644	BS00141168	1D	427371929		1D	98.288		1D	132.866		1D	66.075		A	A
Ex_c68201_1182	IWB21141	BS00125665	1D	430565213		1D	98.288		1D	132.866		1D	66.075		A	A
wsnp_Ex_rep_c68201_66980814	IWA5514	BS00183947	1D	430565557		-	-		-	-		1D	66.075		C	C
wsnp_Ra_rep_c70864_68811253	IWA8173	BS00185845	1D	430567744		1D	98.288		1D	132.866		1D	66.075		G	G
RAC875_c55026_311	IWB59090	BS00163614	1D	432708106		1D	98.288		1D	132.866		1D	66.075		C	C
RAC875_c10083_154	IWB52901	BS00157425	1D	432794467		1D	98.288		1D	132.866		1D	66.075		C	C
wsnp_Ku_c40309_48558476	IWA7023	BS00185003	1D	433212868		1D	98.288		1D	132.866		1D	66.075		C	C
IAAV3490	IWB34724	BS00139248	1D	433212982		1D	98.288		1D	132.866		1D	66.075		A	A
Ra_c21472_1369	IWB51437	BS00155961	1D	433213033		1D	98.288		1D	132.866		1D	66.075		T	T
RFL_Contig4705_3207	IWB64774	BS00169298	1D	433213577		1D	98.288		1D	132.866		1D	66.075		C	C
IACX574	IWB36010	BS00140534	1D	433252790		1D	98.288		1D	132.866		1D	66.075		C	C
IAAV724	IWB35314	BS00139838	1D	433253999		1D	98.288		1D	132.866		1D	66.075		G	G
D_GDS7LZN02GSCOW_131	IWB19412	BS00123936	1D	433272813		1D	98.288		1D	132.866		1D	66.075		G	G
Excalibur_c8231_398	IWB29028	BS00133552	1D	433274469		1D	98.288		1D	132.866		1D	66.075		T	T
Excalibur_c8301_1555	IWB29054	BS00133578	1D	433276793		1D	98.288		1D	132.866		1D	66.075		A	A
Ra_c11906_1417	IWB50980	BS00155504	1D	-		1D	97.867		1D	124.889		1D	66.075		T	T
wsnp_Ex_c16429_24929065	IWA2132	BS00181344	1D	-		1D	97.867		1D	124.889		1D	66.075		C	C
IAAV4569	IWB34891	BS00139415	1D	-		1D	97.867		1D	128.632		1D	66.075		A	A
RAC875_c50811_655	IWB58694	BS00163218	1D	-		1D	98.288		1D	132.866		1D	66.075		A	A
wsnp_Ex_rep_c111610_93458148	IWA5182	BS00183687	1D	-		1D	98.288		1D	132.866		1D	66.075		C	C
wsnp_Ra_c11594_18777085	IWA7570	BS00185414	1D	-		1D	98.288		1D	132.866		1D	66.075		C	C
wsnp_Ku_c26635_36605013	IWA6805	BS00184833	1D	-		1D	98.288		1D	132.866		1D	66.075		C	C
IAAV9177	IWB35600	BS00140124	1D	433904944		1D	98.612		1D	132.866		1D	66.82		T	T
IACX223	IWB35846	BS00140370	1D	433914324		1D	98.612		1D	132.866		1D	66.82		C	C
TA005303-0465	-	-	1D	-		1D	108.026		1D	142.604		1D	76.234		A	A
BS00093390_51	IWB11807	BS00093390	1D	436189701		-	-		1D	137.562		-	-		C	T
wsnp_Ex_c35886_43950102	IWA3548	BS00182404	1D	436191826		-	-		1D	137.562		-	-		C	T
Tdurum_contig29983_490	IWB69935	BS00174459	2A	259186		2A	0		2A	0		2A	0		T	T
Kukri_c22599_114	IWB42672	BS00147196	2A	397564		2A	0		2A	0		2A	0		A	A
wsnp_Ex_c2772_5130007	IWA3122	BS00182066	2A	528085		-	-		-	-		2A	0		C	T
tplb0041b11_529	IWB74702	BS00179226	2A	532014		2A	0		2A	0		2A	0		T	T
Ex_c19516_3687	IWB20060	BS00124584	2A	2640509		-	-		-	-		2A	0		M	A
wsnp_Ku_c10418_17237935	IWA6391	BS00184527	2A	2653620		-	-		-	-		2A	0		A	A
wsnp_Ex_rep_c66982_65424063	IWA5341	BS00183819	2A	3100487		2A	0		2A	0		2A	0		A	A
Excalibur_rep_c67619_217	IWB30883	BS00135407	2A	3100537		-	-		-	-		2A	0		T	T
Excalibur_c62893_629	IWB28154	BS00132678	2A	4213194		2A	0		2A	0		2A	0		T	T
wsnp_Ku_c33374_42877546	IWA6922	BS00184926	2A	4789997		-	-		-	-		2A	0		T	T
Excalibur_c12980_2621	IWB22184	BS00126708	2A	7545097		-	-		-	-		2A	0		A	G
Kukri_c31776_1621	IWB44018	BS00148542	2A	7550062		2A	0		2A	0		2A	0		T	T
BS00093111_51	IWB11792	BS00093111	2A	14811463		2A	0		2A	0		2A	0		T	T
RAC875_c15909_686	IWB54181	BS00158705	2A	16552091		-	-		-	-		2A	0		T	C
RAC875_rep_c88665_52	IWB63272	BS00167796	2A	19028923		-	-		-	-		2A	0		T	C
Kukri_c12648_434	IWB40869	BS00145393	2A	19125945		2A	0		2A	0		2A	0		C	C
Ra_c26532_894	IWB51633	BS00156157	2A	21532691		2A	0		2A	0		2A	0		G	G
TA003766-0683	IWB65738	BS00170262	2A	24410117		2A	0		2A	0		2A	0		A	A
Excalibur_c25599_358	IWB24342	BS00128866	2A	-		2A	0		2A	0		2A	0		G	G
IAAV8501	IWB35488	BS00140012	2A	-		2A	0		2A	0		2A	0		C	C
Excalibur_c18324_390	IWB23116	BS00127640	2A	-		2A	0		2A	0		2A	0		G	G
Tdurum_contig11802_864	IWB67302	BS00171826	2A	-		2A	0		2A	0		2A	0		G	G
BS00067382_51	IWB10033	BS00067382	2A	-		2A	0		2A	0		2A	0		T	T
D_contig01272_220	IWB15188	BS00119712	2A	-		2A	0		2A	0		2A	0		A	A
BS00003867_51	IWB5912	BS00003867	2A	-		-	-		-	-		2A	0		C	T
TA002254-0660	IWB65522	BS00170046	2A	-		-	-		-	-		2A	0		G	G
Tdurum_contig44328_448	IWB71518	BS00176042	2A	-		-	-		-	-		2A	0		G	A
Tdurum_contig77522_310	IWB73421	BS00177945	2A	-		-	-		-	-		2A	0		A	G
wsnp_BF201235A_Ta_2_4	IWA423	BS00180151	2A	-		-	-		-	-		2A	0		G	A
wsnp_Ex_c101374_86744680	IWA1290	BS00180669	2A	-		-	-		-	-		2A	0		G	A
wsnp_RFL_Contig3790_4082085	IWA8513	BS00186042	2A	-		-	-		-	-		2A	0		G	A
wsnp_Ku_c1292_2572053	IWA6477	BS00184593	2A	45120171		2A	29.11		2A	29.11		2A	18.818		G	G
BS00064905_51	IWB9401	BS00064905	2A	-		2A	29.11		2A	29.11		2A	18.818		T	T
Kukri_c1728_1876	IWB41737	BS00146261	2A	-		2A	29.11		2A	29.11		2A	18.818		T	T
IAAV2654	IWB34593	BS00139117	2A	-		2A	29.11		2A	29.11		2A	18.818		G	G
BS00091830_51	IWB11734	BS00091830	2A	48868210		2A	31.604		2A	31.604		2A	21.541		C	C
Kukri_c56203_965	IWB46583	BS00151107	2A	48868216		2A	31.604		2A	31.604		2A	21.541		G	G
wsnp_Ex_c59373_60260876	IWA4385	BS00183053	2A	49176622		2A	31.604		2A	31.604		2A	21.541		G	G
Excalibur_rep_c105284_110	IWB30108	BS00134632	2A	49451515		2A	31.604		2A	31.604		2A	21.541		A	A
Excalibur_c61806_213	IWB28073	BS00132597	2A	49451921		2A	31.604		2A	31.604		2A	21.541		C	C
BS00066186_51	IWB9740	BS00066186	2A	49848637		2A	31.604		2A	31.604		2A	21.541		T	T
wsnp_JD_rep_c48914_33168544	IWA6250	BS00184453	2A	51583879		2A	35.647		2A	35.647		2A	23.685		C	C
TA004602-1630	IWB65859	BS00170383	2A	47918800		2A	41.349		2A	41.349		2A	31.521		G	G
BS00045900_51	IWB8415	BS00045900	2A	59060097		2A	41.349		2A	41.349		2A	31.521		A	A
wsnp_Ex_c15822_24204224	IWA2067	BS00181288	2A	59322465		2A	41.349		2A	41.349		2A	31.521		G	G
BS00083146_51	IWB11289	BS00083146	2A	59323109		2A	41.349		2A	41.349		2A	31.521		G	G
BS00085308_51	IWB11403	BS00085308	2A	59556547		2A	41.349		2A	41.349		2A	31.521		A	A
Tdurum_contig47258_1039	IWB71778	BS00176302	2A	59558214		2A	41.349		2A	41.349		2A	31.521		T	T
wsnp_Ku_c15567_24224486	IWA6566	BS00184660	2A	61287667		2A	41.349		2A	41.349		2A	31.521		C	C
BobWhite_c1611_1685	IWB872	BS00112314	2A	61469084		2A	41.349		2A	41.349		2A	31.521		C	C
wsnp_Ku_c15567_24223777	IWA6564	BS00184659	2A	-		2A	41.349		2A	41.349		2A	31.521		C	C
RAC875_c34757_180	IWB56992	BS00161516	2A	70877023		2A	46.378		2A	47.429		2A	34.03		C	C
JG_c936_115	IWB38011	BS00142535	2A	71421115		2A	49.431		2A	50.482		2A	34.03		T	T
wsnp_JD_c18695_17091254	IWA5893	BS00184215	2A	71589495		2A	49.431		2A	50.482		2A	34.03		G	G
wsnp_Ex_c2887_5330426	IWA3193	BS00182116	2A	71623181		2A	49.431		2A	50.482		2A	34.03		C	C
Kukri_rep_c73477_888	IWB50267	BS00154791	2A	71623235		2A	49.431		2A	50.482		2A	34.03		G	G
Kukri_c40035_258	IWB44985	BS00149509	2A	78564262		2A	52.404		2A	53.455		2A	34.03		T	T
RAC875_c24517_558	IWB55668	BS00160192	2A	78843827		2A	52.404		2A	53.455		2A	34.03		T	T
Kukri_c24852_466	IWB43042	BS00147566	2A	78844360		2A	52.404		2A	53.455		2A	34.03		T	T
Excalibur_c11947_746	IWB22006	BS00126530	2A	-		2A	46.378		2A	47.429		2A	34.03		C	C
Ku_c57425_413	IWB39657	BS00144181	2A	-		2A	49.431		2A	50.482		2A	34.03		A	A
wsnp_Ex_rep_c101526_86881496	IWA5022	BS00183555	2A	-		2A	49.431		2A	50.482		2A	34.03		C	C
BS00021739_51	IWB6749	BS00021739	2A	79748537		2A	55.22		2A	56.271		2A	36.144		G	G
RAC875_rep_c73925_276	IWB62989	BS00167513	2A	79748560		2A	55.22		2A	56.271		2A	36.144		T	T
BS00079443_51	IWB11079	BS00079443	2A	-		2A	55.22		2A	56.271		2A	36.144		G	G
Excalibur_c21269_176	IWB23617	BS00128141	2A	93926816		2A	59.781		2A	60.832		2A	39.472		G	G
BS00090940_51	IWB11681	BS00090940	2A	97308109		2A	59.781		2A	60.832		2A	39.472		A	A
Tdurum_contig93884_223	IWB73897	BS00178421	2A	98124023		2A	59.781		2A	60.832		2A	39.472		G	G
BS00104558_51	IWB12228	BS00104558	2A	99148561		2A	59.781		2A	60.832		2A	39.472		T	T
BobWhite_rep_c64680_305	IWB5494	BS00116936	2A	-		2A	59.781		2A	60.832		2A	39.472		T	T
GENE-1031_48	IWB32206	BS00136730	2A	-		2A	59.781		2A	60.832		2A	39.472		G	G
RAC875_rep_c105424_311	IWB61451	BS00165975	2A	-		2A	59.781		2A	60.832		2A	39.472		G	G
RAC875_rep_c119471_174	IWB62501	BS00167025	2A	101994178		2A	62.775		2A	63.826		2A	40.695		A	A
wsnp_Ex_rep_c103255_88258450	IWA5092	BS00183610	2A	411124727		2A	68.746		2A	70.553		2A	40.695		T	T
wsnp_Ex_rep_c66615_64916512	IWA5273	BS00183763	2A	498104824		2A	68.746		2A	74.061		2A	40.695		T	T
Ra_c22880_760	IWB51504	BS00156028	2A	498105725		2A	68.746		2A	74.061		2A	40.695		G	G
Kukri_c15489_626	IWB41389	BS00145913	2A	504076054		2A	68.746		2A	74.061		2A	40.695		A	A
wsnp_Ex_c31900_40635609	IWA3368	BS00182265	2A	504076175		2A	68.746		2A	74.061		2A	40.695		A	A
IAAV444	IWB34874	BS00139398	2A	504711193		2A	68.746		2A	74.061		2A	40.695		T	T
RAC875_c69068_71	IWB60241	BS00164765	2A	526300423		-	-		-	-		2A	40.695		C	T
RAC875_c15213_1942	IWB54068	BS00158592	2A	542386033		-	-		-	-		2A	40.695		C	T
wsnp_Ex_rep_c67264_65795361	IWA5378	BS00183845	2A	-		2A	66.742		2A	67.793		2A	40.695		C	C
wsnp_Ex_rep_c66615_64916114	IWA5272	BS00183762	2A	-		2A	68.746		2A	74.061		2A	40.695		C	C
wsnp_Ex_c42720_49228237	IWA3839	BS00182628	2A	-		-	-		-	-		2A	40.695		G	T
JD_c2056_506	IWB37169	BS00141693	2A	410872778		2A	69.502		2A	70.553		2A	41.451		A	A
Ku_c59581_1412	IWB39681	BS00144205	2A	498043574		2A	69.502		2A	74.061		2A	41.451		G	G
Ra_c71628_188	IWB52548	BS00157072	2A	498044023		2A	69.502		2A	74.061		2A	41.451		G	G
RAC875_c41194_218	IWB57685	BS00162209	2A	498105356		2A	69.502		2A	74.061		2A	41.451		G	G
GENE-1350_36	IWB32405	BS00136929	2A	501850091		2A	69.502		2A	74.061		2A	41.451		C	C
BS00032606_51	IWB7897	BS00032606	2A	507387233		2A	69.502		2A	74.061		2A	41.451		T	T
Kukri_c11327_977	IWB40575	BS00145099	2A	507691372		2A	69.502		2A	74.061		2A	41.451		G	G
wsnp_Ex_rep_c66809_65185215	IWA5306	BS00183790	2A	-		2A	69.502		2A	74.061		2A	41.451		T	T
wsnp_Ex_c25057_34318425	IWA2948	BS00181933	2A	-		2A	69.502		2A	74.061		2A	41.451		T	T
Kukri_c57491_156	IWB46663	BS00151187	2A	-		2A	69.502		2A	74.061		2A	41.451		C	C
Kukri_c77188_798	IWB47711	BS00152235	2A	543183167		2A	71.673		2A	76.988		2A	42.261		G	G
BS00078116_51	IWB10990	BS00078116	2A	555342672		-	-		-	-		2A	42.261		G	T
BobWhite_c1049_338	IWB70	BS00111512	2A	555884693		-	-		-	-		2A	42.261		C	T
wsnp_Ex_c28204_37349164	IWA3151	BS00182085	2A	558526525		-	-		-	-		2A	42.261		A	G
wsnp_Ex_c2337_4379619	IWA2807	BS00181835	2A	585662191		2A	75.508		2A	80.823		2A	42.261		A	A
Tdurum_contig30451_88	IWB70024	BS00174548	2A	603687246		2A	78.158		2A	83.473		2A	43.139		C	C
BS00049644_51	IWB8551	BS00049644	2A	605184905		2A	78.158		2A	83.473		2A	43.139		A	A
Ku_c5710_312	IWB39650	BS00144174	2A	605800158		2A	78.158		2A	83.473		2A	43.139		A	A
Ra_c42714_1137	IWB52068	BS00156592	2A	605801444		2A	78.158		2A	83.473		2A	43.139		G	G
Ku_c3202_1646	IWB39170	BS00143694	2A	636904178		-	-		-	-		2A	46.513		T	C
BS00063518_51	IWB9073	BS00063518	2A	636910043		-	-		-	-		2A	46.513		G	A
BS00090569_51	IWB11665	BS00090569	2A	653680861		-	-		-	-		2A	46.513		T	C
wsnp_JD_c514_781859	IWA6089	BS00184346	2A	676719857		2A	87.726		2A	93.041		2A	49.853		G	G
Kukri_rep_c69422_54	IWB49894	BS00154418	2A	-		2A	87.726		2A	93.041		2A	49.853		C	C
RAC875_rep_c73777_485	IWB62975	BS00167499	2A	696922907		2A	99.962		2A	106.72		2A	57.421		C	C
CAP12_rep_c6956_169	IWB13648	BS00118172	2A	697291113		2A	99.962		2A	106.72		2A	57.421		C	C
Kukri_c44255_832	IWB45420	BS00149944	2A	701482442		2A	101.622		2A	110.074		2A	59.081		C	C
GENE-3975_114	IWB33700	BS00138224	2A	701485843		2A	101.622		2A	110.074		2A	59.081		T	T
BS00083497_51	IWB11302	BS00083497	2A	701487838		2A	101.622		2A	110.074		2A	59.081		G	G
wsnp_JD_c15127_14676522	IWA5855	BS00184193	2A	705784181		2A	103.444		2A	110.074		2A	60.903		A	A
Excalibur_rep_c102052_721	IWB29791	BS00134315	2A	705823390		2A	103.444		2A	110.074		2A	60.903		T	T
BS00107804_51	IWB12332	BS00107804	2A	707040171		2A	106.413		2A	113.495		2A	63.872		T	T
wsnp_Ku_c54793_58953037	IWA7166	BS00185114	2A	709041905		2A	108.18		2A	113.495		2A	65.639		A	A
CAP12_c2521_103	IWB13304	BS00117828	2A	711980103		2A	110.562		2A	113.495		2A	68.021		C	C
Ku_c69608_894	IWB39857	BS00144381	2A	712577922		2A	110.562		2A	113.495		2A	68.021		A	A
RAC875_c17696_225	IWB54523	BS00159047	2A	712722831		2A	110.562		2A	113.495		2A	68.021		A	A
Excalibur_c41125_360	IWB26200	BS00130724	2A	713444628		2A	110.562		2A	113.495		2A	68.021		G	G
Ra_c12874_2263	IWB51030	BS00155554	2A	713445820		2A	110.562		2A	113.495		2A	68.021		A	A
RAC875_c81899_216	IWB60667	BS00165191	2A	714207589		2A	110.562		2A	113.495		2A	68.021		C	C
Ku_c9320_1234	IWB40153	BS00144677	2A	714210005		2A	110.562		2A	113.495		2A	68.021		T	T
wsnp_Ku_c16358_25225060	IWA6592	BS00184678	2A	715301614		2A	110.562		2A	113.495		2A	68.021		C	C
RAC875_c42648_115	IWB57860	BS00162384	2A	716169542		2A	110.562		2A	113.495		2A	68.021		G	G
GENE-2352_964	IWB32895	BS00137419	2A	716253237		2A	110.562		2A	113.495		2A	68.021		G	G
wsnp_Ex_c59095_60108185	IWA4375	BS00183046	2A	716456116		2A	110.562		2A	113.495		2A	68.021		C	C
wsnp_Ra_c32271_41304469	IWA7864	BS00185624	2A	716457424		2A	110.562		2A	113.495		2A	68.021		A	A
Jagger_c9554_114	IWB36821	BS00141345	2A	716548891		2A	110.562		2A	113.495		2A	68.021		C	C
Jagger_c4026_328	IWB36584	BS00141108	2A	717170823		2A	110.562		2A	113.495		2A	68.021		T	T
Kukri_c4027_151	IWB45016	BS00149540	2A	-		2A	110.562		2A	113.495		2A	68.021		T	T
BobWhite_c16923_64	IWB973	BS00112415	2A	719470626		2A	112.262		2A	116.572		2A	69.721		T	T
wsnp_Ex_c14953_23104041	IWA1960	BS00181204	2A	728758429		-	-		-	-		2A	81.024		A	G
BS00067907_51	IWB10182	BS00067907	2A	729207883		2A	123.565		2A	127.177		2A	81.024		T	T
BS00057059_51	IWB8706	BS00057059	2A	729287860		2A	123.565		2A	127.177		2A	81.024		G	G
BS00057060_51	IWB8707	BS00057060	2A	729288259		2A	123.565		2A	127.177		2A	81.024		C	C
RAC875_rep_c69619_145	IWB62592	BS00167116	2A	734349204		-	-		-	-		2A	84.844		failed	T
Tdurum_contig93508_295	IWB73879	BS00178403	2A	738985752		2A	135.271		2A	136.924		2A	92.73		A	A
BS00011478_51	IWB6414	BS00011478	2A	-		2A	135.271		2A	136.924		2A	92.73		T	T
BS00110128_51	IWB12477	BS00110128	2A	740069816		2A	139.395		2A	139.395		2A	96.854		A	A
wsnp_Ex_rep_c70299_69243835	IWA5686	BS00184076	2A	740361006		2A	139.395		2A	139.395		2A	96.854		A	A
Kukri_c25978_561	IWB43225	BS00147749	2A	740361056		2A	139.395		2A	139.395		2A	96.854		T	T
wsnp_Ex_rep_c70299_69243401	IWA5685	BS00184075	2A	740361439		2A	139.395		2A	139.395		2A	96.854		G	G
Ex_c5740_1133	IWB20949	BS00125473	2A	740848532		2A	139.395		2A	139.395		2A	96.854		T	T
RAC875_c33037_578	IWB56801	BS00161325	2A	742136423		2A	139.395		2A	139.395		2A	96.854		C	C
RAC875_c25848_122	IWB55858	BS00160382	2A	742720753		-	-		-	-		2A	96.854		A	G
IACX5800	IWB36028	BS00140552	2A	743096665		-	-		-	-		2A	96.854		A	G
IAAV2861	IWB34626	BS00139150	2A	-		2A	139.395		2A	139.395		2A	96.854		G	G
wsnp_Ra_c66636_64922359	IWA8040	BS00185749	2A	-		-	-		-	-		2A	96.854		C	T
Tdurum_contig49145_914	IWB71948	BS00176472	2A	745038629		2A	142.104		2A	140.989		2A	99.801		G	G
Tdurum_contig86183_221	IWB73708	BS00178232	2A	745039176		2A	142.104		2A	140.989		2A	99.801		G	G
BS00022409_51	IWB7065	BS00022409	2A	745092314		2A	142.104		2A	140.989		2A	99.801		G	G
BS00030165_51	IWB7758	BS00030165	2A	744809654		2A	142.104		2A	139.395		2A	101.505		A	A
Tdurum_contig6086_269	IWB72757	BS00177281	2A	744809654		2A	142.104		2A	139.395		2A	101.505		T	T
Kukri_rep_c68300_216	IWB49774	BS00154298	2A	744812906		2A	142.104		2A	139.395		2A	101.505		A	A
BobWhite_c17783_174	IWB1094	BS00112536	2A	744820563		2A	142.104		2A	139.395		2A	101.505		A	A
IACX3245	IWB35910	BS00140434	2A	747089704		-	-		-	-		2A	103.091		T	C
BS00062732_51	IWB8907	BS00062732	2A	747090404		-	-		-	-		2A	103.091		G	A
BS00000250_51	IWB5743	BS00000250	2A	747251724		-	-		-	-		2A	103.091		G	T
Tdurum_contig63071_67	IWB72933	BS00177457	2A	747626936		2A	145.394		2A	145.394		2A	103.091		G	G
BS00023202_51	IWB7471	BS00023202	2A	751420155		-	-		-	-		2A	105.205		T	G
BobWhite_c5178_188	IWB3746	BS00115188	2A	751511166		-	-		-	-		2A	105.205		C	T
BS00025880_51	IWB7597	BS00025880	2A	751609377		2A	150.016		2A	150.016		2A	105.205		T	T
BobWhite_c4517_120	IWB3440	BS00114882	2A	751663181		2A	150.016		2A	150.016		2A	105.205		A	A
wsnp_JD_c13946_13810300	IWA5840	BS00184183	2A	752091403		-	-		-	-		2A	105.205		T	C
CAP7_c4056_108	IWB14076	BS00118600	2A	752092786		-	-		-	-		2A	105.205		T	C
Excalibur_c72359_56	IWB28621	BS00133145	2A	752102288		-	-		-	-		2A	105.205		A	G
wsnp_Ex_rep_c101342_86720058	IWA5007	BS00183543	2A	752276314		-	-		-	-		2A	105.205		A	G
Excalibur_rep_c110586_1083	IWB30487	BS00135011	2A	752277413		-	-		-	-		2A	105.205		T	C
Tdurum_contig49532_368	IWB71975	BS00176499	2A	-		-	-		-	-		2A	105.205		T	C
Excalibur_c20439_825	IWB23479	BS00128003	2A	-		-	-		-	-		2A	107.245		T	C
RAC875_c1706_1888	IWB54406	BS00158930	2A	755776285		2A	156.38		2A	156.38		2A	110.383		G	G
Tdurum_contig61938_424	IWB72840	BS00177364	2A	755788710		-	-		-	-		2A	111.588		T	C
BS00096927_51	IWB11978	BS00096927	2A	755789363		-	-		-	-		2A	111.588		C	T
CAP12_c575_105	IWB13459	BS00117983	2A	755794916		-	-		-	-		2A	111.588		A	G
wsnp_Ex_c2137_4014287	IWA2601	BS00181690	2A	755931023		-	-		-	-		2A	111.588		T	G
wsnp_Ex_c2137_4014383	IWA2602	BS00181691	2A	755931119		-	-		-	-		2A	111.588		G	A
wsnp_Ra_c6586_11477949	IWA8036	BS00185747	2A	-		-	-		-	-		2A	111.588		C	T
wsnp_Ku_c26323_36285601	IWA6797	BS00184826	2A	757948136		2A	159.427		2A	159.427		2A	112.834		A	A
Excalibur_c52319_257	IWB27309	BS00131833	2A	757948187		2A	159.427		2A	159.427		2A	112.834		C	C
RAC875_c96399_610	IWB61157	BS00165681	2A	758388410		-	-		-	-		2A	114.12		A	C
Excalibur_c4372_363	IWB26483	BS00131007	2A	758396871		2A	162.797		2A	162.797		2A	114.12		G	G
BS00011539_51	IWB6431	BS00011539	2A	758421301		-	-		-	-		2A	114.12		T	C
Tdurum_contig56321_232	IWB72501	BS00177025	2A	758514585		-	-		-	-		2A	114.12		C	T
Tdurum_contig56321_179	IWB72500	BS00177024	2A	758514631		-	-		-	-		2A	114.12		G	T
Excalibur_c91176_326	IWB29338	BS00133862	2A	758923243		2A	162.797		2A	162.797		2A	114.12		A	A
RFL_Contig5122_974	IWB64898	BS00169422	2A	759456160		-	-		-	-		2A	114.12		T	C
RAC875_c22328_490	IWB55327	BS00159851	2A	759813896		-	-		-	-		2A	114.12		C	T
RAC875_c22328_1356	IWB55326	BS00159850	2A	759816006		-	-		-	-		2A	114.12		T	G
Kukri_c44231_1576	IWB45415	BS00149939	2A	759828580		-	-		-	-		2A	114.12		T	C
wsnp_Ku_c16547_25454123	IWA6600	BS00184685	2A	759829773		-	-		-	-		2A	114.12		A	G
Tdurum_contig52350_902	IWB72264	BS00176788	2A	759829823		-	-		-	-		2A	114.12		T	C
wsnp_Ex_c3695_6740339	IWA3596	BS00182441	2A	759830538		-	-		-	-		2A	114.12		C	T
Kukri_c25632_86	IWB43152	BS00147676	2A	759833593		-	-		-	-		2A	114.12		T	C
wsnp_Ex_c10555_17236072	IWA1349	BS00180715	2A	760565966		-	-		-	-		2A	114.12		A	G
Tdurum_contig42282_10323	IWB71056	BS00175580	2A	760569094		-	-		-	-		2A	114.12		T	C
RAC875_c27530_860	IWB56077	BS00160601	2A	760571490		-	-		-	-		2A	114.12		A	G
Excalibur_rep_c69149_1588	IWB31036	BS00135560	2A	778921926		-	-		-	-		2A	114.12		G	A
RAC875_c35200_230	IWB57054	BS00161578	2A	778922511		-	-		-	-		2A	114.12		G	A
IAAV7086	IWB35287	BS00139811	2A	779186623		-	-		-	-		2A	114.12		A	G
BS00024643_51	IWB7548	BS00024643	2A	779207328		-	-		-	-		2A	114.12		C	T
BS00064813_51	IWB9375	BS00064813	2A	779295381		-	-		-	-		2A	114.12		G	A
tplb0025l18_1788	IWB74253	BS00178777	2A	779646003		-	-		-	-		2A	114.12		T	C
wsnp_Ku_c2838_5354231	IWA6839	BS00184860	2A	779670405		-	-		-	-		2A	114.12		T	C
RAC875_c51459_311	IWB58750	BS00163274	2A	779670923		-	-		-	-		2A	114.12		A	G
BS00087932_51	IWB11535	BS00087932	2A	779673612		-	-		-	-		2A	114.12		G	T
Kukri_c26697_366	IWB43329	BS00147853	2A	779674006		-	-		-	-		2A	114.12		T	C
Tdurum_contig50720_482	IWB72114	BS00176638	2A	779818454		-	-		-	-		2A	114.12		C	A
RAC875_c35688_178	IWB57096	BS00161620	2A	779881770		-	-		-	-		2A	114.12		G	A
Kukri_c21008_657	IWB42411	BS00146935	2A	779881830		-	-		-	-		2A	114.12		T	C
RAC875_c35688_382	IWB57098	BS00161622	2A	779881966		-	-		-	-		2A	114.12		T	C
Tdurum_contig8350_350	IWB73638	BS00178162	2A	780714571		2A	162.864		2A	165.774		2A	114.12		A	A
Tdurum_contig8350_243	IWB73637	BS00178161	2A	780714678		-	-		-	-		2A	114.12		G	T
Excalibur_c62106_387	IWB28098	BS00132622	2A	780714902		-	-		-	-		2A	114.12		G	A
CAP8_c3129_381	IWB14668	BS00119192	2A	-		-	-		-	-		2A	114.12		G	A
Tdurum_contig14482_1073	IWB68231	BS00172755	2A	-		-	-		-	-		2A	114.12		G	A
tplb0021g21_595	IWB74103	BS00178627	2A	-		-	-		-	-		2A	114.12		T	C
BS00065001_51	IWB9423	BS00065001	2A	-		-	-		-	-		2A	114.12		C	A
Excalibur_c16329_493	IWB22773	BS00127297	2A	-		-	-		-	-		2A	114.12		G	A
Excalibur_c7971_712	IWB28928	BS00133452	2A	-		-	-		-	-		2A	114.12		G	A
IAAV5232	IWB34990	BS00139514	2A	-		-	-		-	-		2A	114.12		G	A
IAAV6102	IWB35144	BS00139668	2A	-		-	-		-	-		2A	114.12		C	T
IAAV8933	IWB35564	BS00140088	2A	-		-	-		-	-		2A	114.12		G	A
RAC875_rep_c83950_222	IWB63210	BS00167734	2A	-		-	-		-	-		2A	114.12		C	T
wsnp_JD_c289_450995	IWA5978	BS00184271	2A	772965590		2A	172.189		2A	172.189		2A	123.445		C	C
RFL_Contig5277_888	IWB64957	BS00169481	2A	771513297		-	-		-	-		2A	125.15		C	T
RFL_Contig5277_1141	IWB64952	BS00169476	2A	-		2A	172.189		2A	172.189		2A	125.15		T	T
Excalibur_c24959_182	IWB24240	BS00128764	2A	-		2A	172.189		2A	172.189		2A	125.15		T	T
IAAV2065	IWB34494	BS00139018	2A	765707609		-	-		-	-		2A	132.075		C	T
wsnp_Ex_c3964_7181151	IWA3688	BS00182514	2A	765710043		-	-		-	-		2A	132.075		C	T
BS00060596_51	IWB8811	BS00060596	2A	766393586		-	-		-	-		2A	132.075		C	A
Kukri_c52608_142	IWB46267	BS00150791	2A	-		2A	171.486		2A	171.486		2A	133.723		T	T
TA002095-0637	IWB65498	BS00170022	2A	5526353		-	-		2A	0		-	-		T	C
Excalibur_c32668_467	IWB25230	BS00129754	2A	10993057		-	-		2A	0		-	-		A	G
Kukri_c23195_266	IWB42762	BS00147286	2A	12327503		-	-		2A	0		-	-		T	G
BobWhite_c12426_84	IWB365	BS00111807	2A	13814569		-	-		2A	0		-	-		T	C
wsnp_RFL_Contig1951_1127302	IWA8274	BS00185908	2A	16551312		-	-		2A	0		-	-		C	T
RAC875_c829_1143	IWB60723	BS00165247	2A	17000869		-	-		2A	0		-	-		T	C
RAC875_c26214_505	IWB55908	BS00160432	2A	17735203		-	-		2A	0		-	-		G	A
Excalibur_c12177_285	IWB22049	BS00126573	2A	18636877		-	-		2A	0		-	-		G	A
Kukri_c3882_2021	IWB44846	BS00149370	2A	19102846		-	-		2A	0		-	-		G	T
Excalibur_c21663_145	IWB23669	BS00128193	2A	21534212		-	-		2A	0		-	-		G	A
RAC875_rep_c113106_93	IWB62186	BS00166710	2A	24029784		-	-		2A	0		-	-		G	A
BS00093990_51	IWB11847	BS00093990	2A	24278839		-	-		2A	0		-	-		A	C
RAC875_c62936_139	IWB59725	BS00164249	2A	29285489		-	-		2A	5.51		-	-		G	A
wsnp_Ex_rep_c93362_82371891	IWA5762	BS00184129	2A	29877155		-	-		2A	5.51		-	-		C	T
CAP8_rep_c8022_270	IWB15066	BS00119590	2A	30079401		-	-		2A	5.51		-	-		T	C
CAP11_c2293_200	IWB12769	BS00117293	2A	30147853		-	-		2A	5.51		-	-		A	G
RAC875_c14944_555	IWB54033	BS00158557	2A	36932760		-	-		2A	14.281		-	-		A	C
RAC875_rep_c71350_1712	IWB62779	BS00167303	2A	79751993		-	-		2A	56.271		-	-		A	G
RAC875_c57998_165	IWB59332	BS00163856	2A	202872662		-	-		2A	70.553		-	-		A	failed
Tdurum_contig13653_471	IWB68044	BS00172568	2A	623944056		-	-		2A	89.491		-	-		A	G
Excalibur_c34913_743	IWB25530	BS00130054	2A	624460501		-	-		2A	89.491		-	-		T	C
RAC875_rep_c107961_348	IWB61745	BS00166269	2A	727580312		-	-		2A	123.675		-	-		T	C
BS00065366_51	IWB9526	BS00065366	2A	734999444		-	-		2A	133.48		-	-		A	G
BS00077768_51	IWB10956	BS00077768	2A	739923919		-	-		2A	136.924		-	-		G	A
BS00077769_51	IWB10957	BS00077769	2A	739924001		-	-		2A	136.924		-	-		T	C
BobWhite_c15766_562	IWB835	BS00112277	2A	740012558		-	-		2A	136.924		-	-		T	C
BS00022813_51	IWB7270	BS00022813	2A	741371802		-	-		2A	139.395		-	-		G	A
RAC875_c4609_1756	IWB58213	BS00162737	2A	747611691		-	-		2A	143.638		-	-		C	T
RAC875_c9523_328	IWB61119	BS00165643	2A	749090836		-	-		2A	147.838		-	-		A	G
RAC875_c96033_191	IWB61146	BS00165670	2A	753617304		-	-		2A	153.077		-	-		A	C
BS00065245_51	IWB9488	BS00065245	2A	758389646		-	-		2A	162.797		-	-		T	C
Tdurum_contig53038_714	IWB72300	BS00176824	2A	758420837		-	-		2A	162.797		-	-		T	C
Tdurum_contig53038_684	IWB72299	BS00176823	2A	758420867		-	-		2A	162.797		-	-		A	G
RAC875_c1757_530	IWB54502	BS00159026	2A	770011370		-	-		2A	171.486		-	-		C	A
BS00091763_51	IWB11730	BS00091763	2A	773185992		-	-		2A	171.486		-	-		G	A
CAP12_c259_307	IWB13316	BS00117840	2A	-		-	-		2A	0		-	-		C	T
Excalibur_c12980_2392	IWB22183	BS00126707	2A	-		-	-		2A	0		-	-		G	A
IACX11417	IWB35702	BS00140226	2A	-		-	-		2A	0		-	-		C	A
wsnp_Ex_c42815_49298013	IWA3842	BS00182630	2A	-		-	-		2A	70.553		-	-		G	A
wsnp_Ex_c5740_10081171	IWA4336	BS00183015	2A	-		-	-		2A	139.395		-	-		T	C
Kukri_c3701_392	IWB44633	BS00149157	2B	9730927		2B	0		2B	0		2B	0		T	T
BobWhite_c11397_231	IWB217	BS00111659	2B	10784182		2B	0		2B	0		2B	0		G	G
Tdurum_contig10208_447	IWB66351	BS00170875	2B	11077563		2B	0		2B	0		2B	0		T	T
BS00067280_51	IWB10002	BS00067280	2B	-		2B	0		2B	0		2B	0		C	C
tplb0054d13_2445	IWB75048	BS00179572	2B	-		2B	0		2B	0		2B	0		T	T
RAC875_c27611_467	IWB56084	BS00160608	2B	1251389		-	-		-	-		2B	4.044		T	T
GENE-1230_189	IWB32315	BS00136839	2B	1270680		2B	6.339		2B	6.339		2B	4.044		A	A
wsnp_Ra_c1660_3275687	IWA7656	BS00185472	2B	1315017		2B	9.694		2B	9.694		2B	4.044		G	G
Ra_c491_902	IWB52168	BS00156692	2B	1330652		2B	9.694		2B	9.694		2B	4.044		T	T
wsnp_Ex_c1996_3754394	IWA2482	BS00181603	2B	1330802		2B	9.694		2B	9.694		2B	4.044		T	T
Ra_c11464_294	IWB50940	BS00155464	2B	1331324		-	-		-	-		2B	4.044		failed	T
BS00084668_51	IWB11379	BS00084668	2B	1832756		2B	6.339		2B	6.339		2B	4.044		A	A
BS00023068_51	IWB7407	BS00023068	2B	3300056		2B	6.339		2B	6.339		2B	4.044		T	T
RAC875_rep_c109471_154	IWB61884	BS00166408	2B	4014969		2B	9.694		2B	9.694		2B	4.044		A	A
RAC875_rep_c115433_378	IWB62322	BS00166846	2B	4015405		2B	9.694		2B	9.694		2B	4.044		C	C
wsnp_Ex_c7776_13247365	IWA4723	BS00183320	2B	4637454		2B	9.694		2B	9.694		2B	4.044		A	A
wsnp_JD_c640_960796	IWA6138	BS00184373	2B	4644551		2B	9.694		2B	9.694		2B	4.044		A	A
Kukri_c40204_617	IWB45010	BS00149534	2B	4663232		2B	9.694		2B	9.694		2B	4.044		A	A
Kukri_c30847_344	IWB43909	BS00148433	2B	4664196		2B	9.694		2B	9.694		2B	4.044		G	G
IACX8446	IWB36300	BS00140824	2B	4665179		2B	9.694		2B	9.694		2B	4.044		C	C
RAC875_rep_c112807_403	IWB62175	BS00166699	2B	4987959		2B	6.339		2B	6.339		2B	4.044		C	C
Excalibur_c34937_710	IWB25535	BS00130059	2B	4988253		2B	6.339		2B	6.339		2B	4.044		G	G
Kukri_c7339_113	IWB47559	BS00152083	2B	-		2B	6.339		2B	6.339		2B	4.044		G	G
Kukri_c30847_551	IWB43910	BS00148434	2B	-		2B	9.694		2B	9.694		2B	4.044		G	G
wsnp_Ex_c326_636368	IWA3407	BS00182292	2B	-		2B	9.694		2B	9.694		2B	4.044		G	G
Excalibur_c31042_178	IWB25055	BS00129579	2B	17390613		-	-		-	-		2B	9.414		A	G
wsnp_Ex_rep_c66551_64836327	IWA5264	BS00183755	2B	24852585		-	-		-	-		2B	24.02		A	C
wsnp_Ex_c19371_28311667	IWA2407	BS00181543	2B	25017648		-	-		-	-		2B	24.02		G	T
IAAV5802	IWB35090	BS00139614	2B	25021021		-	-		-	-		2B	24.02		A	C
Ku_c63748_1264	IWB39756	BS00144280	2B	25021788		-	-		-	-		2B	24.02		T	C
BS00038498_51	IWB8132	BS00038498	2B	-		-	-		-	-		2B	24.02		A	G
wsnp_Ra_c4321_7860456	IWA7936	BS00185678	2B	-		-	-		-	-		2B	24.02		T	C
wsnp_Ra_rep_c106119_89961852	IWA8124	BS00185811	2B	-		2B	35.972		2B	43.683		2B	29.497		T	T
Kukri_c53810_137	IWB46375	BS00150899	2B	31622692		2B	40.09		2B	47.801		2B	32.429		C	C
wsnp_Ex_c1962_3696265	IWA2440	BS00181570	2B	40067780		2B	45.775		2B	53.486		2B	40.125		C	C
RAC875_c31358_214	IWB56597	BS00161121	2B	41145693		-	-		-	-		2B	40.125		A	G
BS00055665_51	IWB8668	BS00055665	2B	41153148		-	-		-	-		2B	40.125		C	T
wsnp_Ku_c4962_8872507	IWA7120	BS00185081	2B	-		2B	45.775		2B	53.486		2B	40.125		C	C
Excalibur_c100910_239	IWB21536	BS00126060	2B	-		2B	45.775		2B	53.486		2B	40.125		G	G
wsnp_Ex_rep_c72511_70872203	IWA5736	BS00184112	2B	-		2B	45.775		2B	53.486		2B	40.125		C	C
BS00041585_51	IWB8280	BS00041585	2B	47426890		2B	54.038		2B	57.76		2B	48.388		T	T
IAAV2277	IWB34527	BS00139051	2B	47427171		2B	54.038		2B	57.76		2B	48.388		T	T
IAAV4206	IWB34849	BS00139373	2B	47430531		2B	54.038		2B	57.76		2B	48.388		C	C
TA005292-0114	IWB65955	BS00170479	2B	52869232		2B	58.562		2B	62.284		2B	52.945		C	C
Kukri_c5497_312	IWB46469	BS00150993	2B	58845524		2B	65.77		2B	71.698		2B	56.51		G	G
wsnp_Ex_c21092_30220342	IWA2571	BS00181671	2B	58978365		2B	65.77		2B	71.698		2B	56.51		A	A
BobWhite_c41535_52	IWB3178	BS00114620	2B	58979393		2B	62.16		2B	68.088		2B	56.51		T	T
RAC875_c61801_299	IWB59624	BS00164148	2B	65106945		2B	69.921		2B	75.849		2B	59.001		G	G
RAC875_c26469_480	IWB55936	BS00160460	2B	-		2B	69.921		2B	75.849		2B	59.001		T	T
BobWhite_c31129_60	IWB2427	BS00113869	2B	68201550		2B	69.921		2B	75.849		2B	61.804		T	T
Tdurum_contig45255_3473	IWB71586	BS00176110	2B	69410708		2B	73.093		2B	79.021		2B	63.573		C	C
Excalibur_c21752_768	IWB23690	BS00128214	2B	69412397		-	-		-	-		2B	63.573		failed	A
Kukri_rep_c69803_82	IWB49945	BS00154469	2B	69413730		2B	73.093		2B	79.021		2B	63.573		C	C
Kukri_c12368_82	IWB40809	BS00145333	2B	69414664		2B	73.093		2B	79.021		2B	63.573		A	A
RAC875_c22429_249	IWB55339	BS00159863	2B	69414763		2B	73.093		2B	79.021		2B	63.573		G	G
BS00010055_51	IWB6159	BS00010055	2B	72610500		2B	73.093		2B	79.021		2B	63.573		A	A
wsnp_Ku_c31_62657	IWA6893	BS00184899	2B	75608075		2B	76.345		2B	82.273		2B	63.573		C	C
RAC875_rep_c99492_65	IWB63381	BS00167905	2B	89305549		2B	80.464		2B	86.392		2B	66.509		A	A
Kukri_c62277_80	IWB46988	BS00151512	2B	89315169		2B	80.464		2B	86.392		2B	66.509		G	G
BS00022422_51	IWB7072	BS00022422	2B	89491604		2B	80.464		2B	86.392		2B	66.509		T	T
Kukri_c44_1704	IWB45403	BS00149927	2B	-		2B	80.464		2B	86.392		2B	66.509		A	A
GENE-1741_103	IWB32627	BS00137151	2B	91039273		2B	84.627		2B	90.555		2B	67.455		G	G
RAC875_c86069_65	IWB60831	BS00165355	2B	91547507		2B	84.627		2B	95.069		2B	67.455		A	A
BS00030496_51	IWB7780	BS00030496	2B	91547525		2B	84.627		2B	95.069		2B	67.455		T	T
IAAV1101	IWB34324	BS00138848	2B	91836949		2B	84.627		2B	95.069		2B	67.455		G	G
IACX6239	IWB36128	BS00140652	2B	91837327		2B	84.627		2B	95.069		2B	67.455		G	G
IACX6223	IWB36124	BS00140648	2B	93409706		2B	84.627		2B	95.069		2B	67.455		C	C
TA002196-1336	IWB65511	BS00170035	2B	93804250		2B	84.627		2B	95.069		2B	67.455		A	A
RAC875_c37837_889	IWB57346	BS00161870	2B	94033293		2B	84.627		2B	95.069		2B	67.455		A	A
BS00023221_51	IWB7481	BS00023221	2B	94199615		2B	84.627		2B	95.069		2B	67.455		A	A
Kukri_c36879_83	IWB44618	BS00149142	2B	95761908		2B	84.627		2B	95.069		2B	67.455		A	A
BS00067337_51	IWB10024	BS00067337	2B	97188851		2B	84.627		2B	95.069		2B	67.455		C	C
BS00000405_51	IWB5750	BS00000405	2B	97189709		2B	84.627		2B	95.069		2B	67.455		G	G
CAP7_c1018_75	IWB13691	BS00118215	2B	97441980		2B	84.627		2B	95.069		2B	67.455		C	C
Excalibur_c12135_100	IWB22043	BS00126567	2B	97932918		2B	84.627		2B	95.069		2B	67.455		C	C
TA006136-0595	IWB66060	BS00170584	2B	97953765		2B	84.627		2B	95.069		2B	67.455		A	A
RAC875_c76533_442	IWB60422	BS00164946	2B	98360619		2B	84.627		2B	95.069		2B	67.455		T	T
IAAV666	IWB35231	BS00139755	2B	98363651		2B	84.627		2B	95.069		2B	67.455		G	G
BobWhite_c30622_180	IWB2380	BS00113822	2B	-		2B	84.627		2B	95.069		2B	67.455		T	T
RAC875_c26415_350	IWB55924	BS00160448	2B	-		2B	84.627		2B	95.069		2B	67.455		T	T
BS00043099_51	IWB8332	BS00043099	2B	99756459		2B	85.535		2B	95.069		2B	68.363		C	C
wsnp_JD_c12687_12877994	IWA5818	BS00184171	2B	99759577		2B	85.535		2B	95.069		2B	68.363		T	T
tplb0045o20_1168	IWB74841	BS00179365	2B	99760872		2B	85.535		2B	95.069		2B	68.363		T	T
BS00038217_51	IWB8125	BS00038217	2B	99961033		2B	85.535		2B	95.069		2B	68.363		C	C
BS00038218_51	IWB8126	BS00038218	2B	99961037		2B	85.535		2B	95.069		2B	68.363		T	T
Excalibur_c43482_141	IWB26449	BS00130973	2B	100088800		2B	85.535		2B	95.069		2B	68.363		G	G
Tdurum_contig1653_190	IWB68550	BS00173074	2B	100095093		2B	85.535		2B	95.069		2B	68.363		T	T
GENE-0900_239	IWB32138	BS00136662	2B	102419878		2B	85.535		2B	95.069		2B	68.363		T	T
RAC875_c3302_1411	IWB56798	BS00161322	2B	102977051		2B	85.535		2B	95.069		2B	68.363		C	C
BS00079213_51	IWB11072	BS00079213	2B	104237362		-	-		-	-		2B	68.363		C	C
BS00103461_51	IWB12205	BS00103461	2B	104580497		2B	85.535		2B	95.069		2B	68.363		A	A
BS00021675_51	IWB6706	BS00021675	2B	104792465		2B	85.535		2B	95.069		2B	68.363		C	C
BS00071690_51	IWB10568	BS00071690	2B	105375829		2B	85.535		2B	95.069		2B	68.363		A	A
BS00110319_51	IWB12514	BS00110319	2B	105696520		2B	85.535		2B	95.069		2B	68.363		T	T
BS00110442_51	IWB12537	BS00110442	2B	105696520		2B	85.535		2B	95.069		2B	68.363		A	A
BS00110554_51	IWB12564	BS00110554	2B	105696540		2B	85.535		2B	95.069		2B	68.363		A	A
Kukri_rep_c85389_715	IWB50438	BS00154962	2B	105991567		2B	85.535		2B	95.069		2B	68.363		T	T
RAC875_c35438_474	IWB57072	BS00161596	2B	106939368		2B	85.535		2B	95.069		2B	68.363		G	G
BS00067975_51	IWB10198	BS00067975	2B	107081015		2B	85.535		2B	95.069		2B	68.363		T	T
BS00068042_51	IWB10215	BS00068042	2B	107381786		2B	85.535		2B	95.069		2B	68.363		G	G
wsnp_JG_c609_370792	IWA6364	BS00184509	2B	108903877		2B	85.535		2B	95.069		2B	68.363		G	G
wsnp_Ku_c4042_7375053	IWA7029	BS00185007	2B	118286500		2B	86.458		2B	99.638		2B	68.363		C	C
Ku_c4042_576	IWB39370	BS00143894	2B	118287503		2B	86.458		2B	99.638		2B	68.363		T	T
TA001821-0411	IWB65460	BS00169984	2B	118632747		-	-		-	-		2B	68.363		failed	C
Tdurum_contig77602_931	IWB73426	BS00177950	2B	120589865		2B	86.458		2B	99.638		2B	68.363		A	A
wsnp_BE497494B_Ta_2_1	IWA295	BS00180062	2B	121364825		2B	86.458		2B	99.638		2B	68.363		A	A
wsnp_CAP11_c3947_1866837	IWA762	BS00180396	2B	121370707		2B	86.458		2B	99.638		2B	68.363		A	A
BS00003404_51	IWB5826	BS00003404	2B	121370757		2B	86.458		2B	99.638		2B	68.363		T	T
BS00070001_51	IWB10430	BS00070001	2B	122010399		2B	86.458		2B	99.638		2B	68.363		G	G
IAAV980	IWB35614	BS00140138	2B	122697094		2B	86.458		2B	99.638		2B	68.363		G	G
Ra_c27275_627	IWB51653	BS00156177	2B	122701185		2B	86.458		2B	99.638		2B	68.363		C	C
BobWhite_c10238_127	IWB32	BS00111474	2B	122756762		2B	86.458		2B	99.638		2B	68.363		T	T
RAC875_c52566_551	IWB58853	BS00163377	2B	126949292		2B	86.458		2B	99.638		2B	68.363		G	G
wsnp_Ex_c7738_13195349	IWA4720	BS00183318	2B	129662453		2B	86.458		2B	99.638		2B	68.363		C	C
RFL_Contig1633_304	IWB63700	BS00168224	2B	130342852		2B	86.458		2B	99.638		2B	68.363		A	A
BS00083078_51	IWB11285	BS00083078	2B	131130419		2B	86.458		2B	99.638		2B	68.363		G	G
tplb0045o20_699	IWB74844	BS00179368	2B	-		2B	85.535		2B	95.069		2B	68.363		G	G
wsnp_Ex_c741_1456698	IWA4673	BS00183280	2B	-		2B	85.535		2B	95.069		2B	68.363		A	A
IAAV2480	IWB34564	BS00139088	2B	-		2B	86.458		2B	99.638		2B	68.363		A	A
Kukri_c46621_143	IWB45685	BS00150209	2B	-		2B	86.458		2B	99.638		2B	68.363		C	C
RAC875_c52566_644	IWB58854	BS00163378	2B	-		2B	86.458		2B	99.638		2B	68.363		T	T
wsnp_Ex_c269_517710	IWA3080	BS00182035	2B	-		2B	86.458		2B	99.638		2B	68.363		T	T
wsnp_Ex_c269_518324	IWA3081	BS00182036	2B	-		2B	86.458		2B	99.638		2B	68.363		G	G
Jagger_c4412_265	IWB36600	BS00141124	2B	136430531		2B	86.458		2B	99.638		2B	69.286		C	C
Tdurum_contig98206_211	IWB74034	BS00178558	2B	136430717		2B	86.458		2B	99.638		2B	69.286		A	A
RAC875_rep_c72435_90	IWB62870	BS00167394	2B	136431005		2B	86.458		2B	99.638		2B	69.286		A	A
BS00059315_51	IWB8772	BS00059315	2B	138536850		2B	86.458		2B	99.638		2B	69.286		G	G
Excalibur_c15031_73	IWB22543	BS00127067	2B	139068386		2B	86.458		2B	99.638		2B	69.286		C	C
wsnp_Ku_c11665_18999583	IWA6427	BS00184554	2B	139070520		2B	86.458		2B	99.638		2B	69.286		G	G
RAC875_rep_c112008_519	IWB62112	BS00166636	2B	139812733		2B	86.458		2B	99.638		2B	69.286		G	G
wsnp_BE499478B_Ta_2_1	IWA328	BS00180088	2B	139814508		2B	86.458		2B	99.638		2B	69.286		T	T
Kukri_c16760_1427	IWB41646	BS00146170	2B	-		2B	86.458		2B	99.638		2B	69.286		G	G
RAC875_rep_c106400_276	IWB61587	BS00166111	2B	-		2B	86.458		2B	99.638		2B	69.286		G	G
IAAV6156	IWB35158	BS00139682	2B	148239745		2B	87.398		2B	99.638		2B	70.226		A	A
wsnp_Ex_c27867_37030229	IWA3127	BS00182070	2B	148240525		2B	87.398		2B	99.638		2B	70.226		C	C
IAAV539	IWB35020	BS00139544	2B	150597140		2B	87.398		2B	99.638		2B	70.226		A	A
Tdurum_contig10994_617	IWB66885	BS00171409	2B	150607799		2B	87.398		2B	99.638		2B	70.226		A	A
wsnp_Ex_c13351_21042379	IWA1763	BS00181048	2B	150707666		2B	87.398		2B	99.638		2B	70.226		G	G
IAAV4434	IWB34871	BS00139395	2B	151643367		2B	87.398		2B	99.638		2B	70.226		A	A
RFL_Contig1483_1765	IWB63655	BS00168179	2B	151644825		2B	87.398		2B	99.638		2B	70.226		C	C
Tdurum_contig71387_65	IWB73197	BS00177721	2B	152175214		2B	87.398		2B	99.638		2B	70.226		A	A
wsnp_Ku_c13905_22034406	IWA6509	BS00184616	2B	153223657		2B	87.398		2B	99.638		2B	70.226		A	A
tplb0031k24_254	IWB74443	BS00178967	2B	153227052		2B	87.398		2B	99.638		2B	70.226		A	A
RFL_Contig189_894	IWB63759	BS00168283	2B	153612631		2B	87.398		2B	99.638		2B	70.226		G	G
wsnp_Ra_c16822_25566950	IWA7661	BS00185477	2B	153762018		2B	87.398		2B	99.638		2B	70.226		A	A
RAC875_c47353_350	IWB58343	BS00162867	2B	153859826		2B	87.398		2B	99.638		2B	70.226		C	C
Kukri_c6973_344	IWB47487	BS00152011	2B	154251202		2B	87.398		2B	99.638		2B	70.226		A	A
BS00022940_51	IWB7331	BS00022940	2B	-		2B	87.398		2B	99.638		2B	70.226		A	A
IAAV7129	IWB35295	BS00139819	2B	-		2B	87.398		2B	99.638		2B	70.226		T	T
Kukri_c53629_239	IWB46352	BS00150876	2B	-		2B	89.023		2B	105.663		2B	71.851		G	G
BS00043103_51	IWB8334	BS00043103	2B	183200518		2B	92.291		2B	105.663		2B	75.119		C	C
BS00037278_51	IWB8099	BS00037278	2B	184661625		2B	93.423		2B	105.663		2B	77.419		A	A
Ku_c4777_2494	IWB39509	BS00144033	2B	185760694		2B	94.591		2B	110.526		2B	77.419		C	C
wsnp_Ex_c3764_6853627	IWA3621	BS00182458	2B	185761088		2B	94.591		2B	110.526		2B	77.419		C	C
BS00064851_51	IWB9381	BS00064851	2B	188834753		2B	93.423		2B	105.663		2B	77.419		G	G
wsnp_Ex_rep_c106085_90293854	IWA5149	BS00183658	2B	189594653		2B	94.591		2B	110.526		2B	77.419		C	C
wsnp_Ku_c18923_28319203	IWA6664	BS00184726	2B	189597676		2B	93.423		2B	105.663		2B	77.419		G	G
wsnp_Ku_c2725_5163091	IWA6818	BS00184843	2B	189617030		2B	93.423		2B	105.663		2B	77.419		A	A
Ex_c8832_2521	IWB21403	BS00125927	2B	190015944		2B	94.591		2B	110.526		2B	77.419		T	T
wsnp_Ex_rep_c102216_87433489	IWA5059	BS00183586	2B	-		2B	93.423		2B	105.663		2B	77.419		G	G
wsnp_Ku_c27759_37702654	IWA6830	BS00184851	2B	-		2B	93.423		2B	105.663		2B	77.419		A	A
wsnp_Ra_c46023_52004149	IWA7951	BS00185689	2B	-		2B	93.423		2B	105.663		2B	77.419		G	G
Excalibur_rep_c107558_367	IWB30276	BS00134800	2B	-		2B	94.591		2B	110.526		2B	77.419		C	C
wsnp_Ex_c7003_12065828	IWA4606	BS00183226	2B	210259410		2B	95.843		2B	107.866		2B	79.839		A	A
BobWhite_c8113_532	IWB4425	BS00115867	2B	210259646		2B	95.843		2B	107.866		2B	79.839		G	G
wsnp_Ex_c7003_12065567	IWA4604	BS00183224	2B	-		2B	95.843		2B	107.866		2B	79.839		A	A
BS00078506_51	IWB11014	BS00078506	2B	210842735		2B	98.242		2B	113.018		2B	82.238		C	C
BobWhite_c892_73	IWB4546	BS00115988	2B	211535263		2B	98.242		2B	113.018		2B	82.238		T	T
TA005606-1282	IWB65990	BS00170514	2B	212297692		2B	98.242		2B	113.018		2B	82.238		A	A
wsnp_Ex_c1873_3531947	IWA2344	BS00181496	2B	212577782		2B	98.242		2B	113.018		2B	82.238		C	C
RFL_Contig356_812	IWB64392	BS00168916	2B	212943563		2B	98.242		2B	113.018		2B	82.238		A	A
wsnp_Ex_c22946_32163010	IWA2766	BS00181807	2B	213253779		2B	98.242		2B	113.018		2B	82.238		G	G
wsnp_Ku_rep_c73313_72887199	IWA7520	BS00185376	2B	213254176		2B	98.242		2B	113.018		2B	82.238		A	A
wsnp_BG263521B_Ta_2_1	IWA535	BS00180227	2B	213254339		2B	98.242		2B	113.018		2B	82.238		C	C
Ra_c6700_406	IWB52411	BS00156935	2B	215204296		2B	100.016		2B	115.951		2B	82.238		A	A
wsnp_Ex_c15089_23270614	IWA1981	BS00181217	2B	215204340		2B	100.016		2B	115.951		2B	82.238		C	C
wsnp_RFL_Contig1418_565105	IWA8244	BS00185887	2B	215204601		2B	100.016		2B	115.951		2B	82.238		C	C
wsnp_Ex_c22423_31615798	IWA2714	BS00181774	2B	215593551		2B	100.695		2B	119.555		2B	82.238		A	A
RAC875_c56101_368	IWB59170	BS00163694	2B	231971732		2B	100.016		2B	115.951		2B	82.238		T	T
Tdurum_contig19413_656	IWB68806	BS00173330	2B	232260151		2B	100.016		2B	115.951		2B	82.238		G	G
IAAV6765	IWB35243	BS00139767	2B	-		2B	98.242		2B	113.018		2B	82.238		A	A
wsnp_Ex_c51352_55323092	IWA4100	BS00182835	2B	-		2B	98.242		2B	113.018		2B	82.238		C	C
wsnp_Ex_rep_c67671_66332423	IWA5436	BS00183890	2B	-		2B	98.242		2B	113.018		2B	82.238		T	T
BS00066545_51	IWB9833	BS00066545	2B	452811169		2B	103.62		2B	119.555		2B	85.163		G	G
Kukri_c10017_833	IWB40211	BS00144735	2B	-		2B	103.62		2B	119.555		2B	85.163		G	G
RFL_Contig4849_702	IWB64813	BS00169337	2B	464290307		2B	104.546		2B	119.555		2B	86.768		C	C
RAC875_c67311_429	IWB60084	BS00164608	2B	545757260		-	-		-	-		2B	90.935		failed	C
Ra_c111671_555	IWB50897	BS00155421	2B	546201915		-	-		-	-		2B	90.935		R	G
IACX7505	IWB36203	BS00140727	2B	546202063		-	-		-	-		2B	90.935		Y	T
RAC875_c29716_871	IWB56373	BS00160897	2B	546203235		-	-		-	-		2B	90.935		R	A
wsnp_Ex_c17700_26446810	IWA2253	BS00181434	2B	-		2B	109.029		2B	124.964		2B	90.935		A	A
Tdurum_contig26542_457	IWB69271	BS00173795	2B	554292480		2B	111.603		2B	127.885		2B	93.146		A	A
wsnp_JD_rep_c67103_42432235	IWA6317	BS00184493	2B	578601321		2B	114.99		2B	130.925		2B	98.304		G	G
BS00091099_51	IWB11692	BS00091099	2B	578601351		2B	114.99		2B	130.925		2B	98.304		T	T
wsnp_Ex_c114_230248	IWA1489	BS00180824	2B	580020355		2B	114.99		2B	130.925		2B	98.304		A	A
RFL_Contig4856_71	IWB64817	BS00169341	2B	586120485		2B	114.99		2B	130.925		2B	98.304		C	C
wsnp_BE490267A_Ta_2_1	IWA226	BS00180015	2B	587247904		2B	114.99		2B	130.925		2B	98.304		A	A
BS00035335_51	IWB8009	BS00035335	2B	591915615		2B	114.99		2B	130.925		2B	98.304		A	A
BS00064448_51	IWB9286	BS00064448	2B	592039349		2B	114.99		2B	130.925		2B	98.304		G	G
IAAV5350	IWB35013	BS00139537	2B	592584089		2B	114.99		2B	130.925		2B	98.304		C	C
IAAV717	IWB35303	BS00139827	2B	592585053		2B	114.99		2B	130.925		2B	98.304		G	G
BS00091068_51	IWB11689	BS00091068	2B	593658735		2B	114.99		2B	130.925		2B	98.304		C	C
BobWhite_rep_c48906_121	IWB4713	BS00116155	2B	593678255		2B	114.99		2B	130.925		2B	98.304		T	T
Kukri_c97631_275	IWB48474	BS00152998	2B	648912665		2B	118.231		2B	134.166		2B	103.158		C	C
Kukri_c4294_371	IWB45296	BS00149820	2B	648920701		2B	118.231		2B	134.166		2B	103.158		G	G
wsnp_Ex_c17845_26604587	IWA2261	BS00181441	2B	-		2B	118.231		2B	134.166		2B	103.158		G	G
tplb0048g05_866	IWB74910	BS00179434	2B	622904938		2B	120.873		2B	136.808		2B	106.215		A	A
IAAV7841	IWB35393	BS00139917	2B	657790777		-	-		-	-		2B	106.215		R	G
Kukri_c3024_1268	IWB43829	BS00148353	2B	657790954		-	-		-	-		2B	106.215		K	G
GENE-1444_162	IWB32487	BS00137011	2B	657844011		-	-		-	-		2B	106.215		R	G
RAC875_rep_c91134_949	IWB63291	BS00167815	2B	657844786		-	-		-	-		2B	106.215		R	A
BS00079013_51	IWB11045	BS00079013	2B	660114412		2B	120.873		2B	136.808		2B	106.215		C	C
BobWhite_c12134_1140	IWB309	BS00111751	2B	660465946		-	-		-	-		2B	106.215		Y	C
wsnp_Ex_c922_1775246	IWA4890	BS00183456	2B	661777089		-	-		-	-		2B	106.215		Y	T
Kukri_c75902_132	IWB47664	BS00152188	2B	662684757		-	-		-	-		2B	106.215		Y	C
Excalibur_rep_c108225_302	IWB30332	BS00134856	2B	664132158		2B	120.873		2B	136.808		2B	106.215		G	G
Tdurum_contig68666_570	IWB73114	BS00177638	2B	664214087		-	-		-	-		2B	106.215		R	A
Kukri_c49010_266	IWB45933	BS00150457	2B	664219494		-	-		-	-		2B	106.215		Y	T
BS00009247_51	IWB6031	BS00009247	2B	664219660		-	-		-	-		2B	106.215		Y	C
Kukri_rep_c101529_1199	IWB48659	BS00153183	2B	664219804		-	-		-	-		2B	106.215		Y	T
Tdurum_contig59522_262	IWB72650	BS00177174	2B	665189602		-	-		-	-		2B	106.215		failed	T
wsnp_Ex_c58274_59639258	IWA4358	BS00183034	2B	665669787		-	-		-	-		2B	106.215		R	A
Excalibur_c64983_65	IWB28337	BS00132861	2B	675345816		-	-		-	-		2B	106.215		Y	T
Excalibur_rep_c86807_132	IWB31368	BS00135892	2B	679731282		2B	120.873		2B	136.808		2B	106.215		A	A
BS00022717_51	IWB7226	BS00022717	2B	680573455		2B	120.873		2B	136.808		2B	106.215		G	G
Excalibur_c76598_570	IWB28799	BS00133323	2B	681539576		2B	120.873		2B	136.808		2B	106.215		A	A
IACX8470	IWB36307	BS00140831	2B	681542395		2B	120.873		2B	136.808		2B	106.215		C	C
BobWhite_c18540_97	IWB1190	BS00112632	2B	682848299		2B	120.873		2B	136.808		2B	106.215		A	A
Excalibur_rep_c66832_742	IWB30782	BS00135306	2B	682848544		2B	120.873		2B	136.808		2B	106.215		G	G
wsnp_Ra_rep_c74497_72390803	IWA8195	BS00185858	2B	682851241		2B	120.873		2B	136.808		2B	106.215		G	G
BS00081231_51	IWB11177	BS00081231	2B	683758742		2B	120.873		2B	136.808		2B	106.215		C	C
BS00077131_51	IWB10915	BS00077131	2B	685267637		2B	120.873		2B	136.808		2B	106.215		T	T
GENE-0966_173	IWB32165	BS00136689	2B	686836450		2B	120.873		2B	136.808		2B	106.215		C	C
Excalibur_c76665_98	IWB28807	BS00133331	2B	687206935		2B	120.873		2B	136.808		2B	106.215		C	C
BS00011630_51	IWB6453	BS00011630	2B	688459118		2B	120.873		2B	136.808		2B	106.215		C	C
RAC875_c110838_165	IWB53236	BS00157760	2B	690217513		2B	120.873		2B	136.808		2B	106.215		T	T
IAAV6424	IWB35200	BS00139724	2B	691780615		2B	120.873		2B	136.808		2B	106.215		T	T
Excalibur_c7449_587	IWB28722	BS00133246	2B	694051029		2B	120.873		2B	136.808		2B	106.215		G	G
RAC875_c3397_1492	IWB56895	BS00161419	2B	694053592		2B	120.873		2B	136.808		2B	106.215		C	C
BS00039686_51	IWB8185	BS00039686	2B	694055763		2B	120.873		2B	136.808		2B	106.215		T	T
Kukri_c19198_379	IWB42089	BS00146613	2B	695841346		2B	120.873		2B	136.808		2B	106.215		C	C
IACX2158	IWB35840	BS00140364	2B	695992376		2B	120.873		2B	136.808		2B	106.215		A	A
RAC875_c14885_1184	IWB54018	BS00158542	2B	696371849		2B	120.873		2B	136.808		2B	106.215		T	T
BS00031253_51	IWB7829	BS00031253	2B	696373522		2B	120.873		2B	136.808		2B	106.215		G	G
wsnp_Ex_c5123_9088111	IWA4096	BS00182831	2B	696677467		2B	120.873		2B	136.808		2B	106.215		A	A
BS00046164_51	IWB8419	BS00046164	2B	697510322		2B	120.873		2B	136.808		2B	106.215		A	A
Excalibur_c36280_764	IWB25695	BS00130219	2B	697512053		2B	120.873		2B	136.808		2B	106.215		A	A
Excalibur_rep_c110697_196	IWB30495	BS00135019	2B	697978772		2B	120.873		2B	136.808		2B	106.215		A	A
RAC875_c103094_120	IWB52991	BS00157515	2B	698303783		2B	120.873		2B	136.808		2B	106.215		A	A
Excalibur_c2819_2310	IWB24676	BS00129200	2B	698963632		2B	120.873		2B	136.808		2B	106.215		A	A
Excalibur_c2819_1773	IWB24675	BS00129199	2B	698964397		2B	120.873		2B	136.808		2B	106.215		G	G
Kukri_c834_259	IWB47959	BS00152483	2B	698968607		2B	120.873		2B	136.808		2B	106.215		T	T
BobWhite_c47357_535	IWB3588	BS00115030	2B	698968706		2B	120.873		2B	136.808		2B	106.215		A	A
wsnp_Ex_c2203_4129271	IWA2676	BS00181747	2B	699108278		2B	120.873		2B	136.808		2B	106.215		T	T
RAC875_c4465_549	IWB58060	BS00162584	2B	699108685		2B	120.873		2B	136.808		2B	106.215		G	G
RAC875_c4465_81	IWB58061	BS00162585	2B	699109153		2B	120.873		2B	136.808		2B	106.215		A	A
Ex_c16948_754	IWB19972	BS00124496	2B	699826967		2B	120.873		2B	136.808		2B	106.215		A	A
BS00003606_51	IWB5845	BS00003606	2B	704723477		2B	120.873		2B	136.808		2B	106.215		T	T
Excalibur_c60964_203	IWB28002	BS00132526	2B	708436705		-	-		-	-		2B	106.215		G	A
BS00068310_51	IWB10282	BS00068310	2B	710052990		2B	127.059		2B	142.994		2B	106.215		G	G
Excalibur_c57590_187	IWB27733	BS00132257	2B	710897631		2B	127.059		2B	142.994		2B	106.215		C	C
Excalibur_c80601_83	IWB28963	BS00133487	2B	713675764		-	-		-	-		2B	106.215		C	T
BS00047070_51	IWB8449	BS00047070	2B	714779800		2B	127.059		2B	142.994		2B	106.215		G	G
IAAV3100	IWB34664	BS00139188	2B	715028509		-	-		-	-		2B	106.215		G	A
BobWhite_c32938_177	IWB2592	BS00114034	2B	715599545		-	-		-	-		2B	106.215		C	T
BS00025650_51	IWB7584	BS00025650	2B	716780291		2B	127.059		2B	142.994		2B	106.215		T	T
Excalibur_c2484_2113	IWB24230	BS00128754	2B	717474693		-	-		-	-		2B	106.215		T	C
Tdurum_contig54784_485	IWB72385	BS00176909	2B	718967945		-	-		-	-		2B	106.215		G	A
BS00110588_51	IWB12572	BS00110588	2B	719965106		2B	127.059		2B	142.994		2B	106.215		T	T
TA001163-0861	IWB65354	BS00169878	2B	719980014		2B	127.059		2B	142.994		2B	106.215		G	G
Kukri_c101063_740	IWB40248	BS00144772	2B	721112982		2B	127.059		2B	142.994		2B	106.215		A	A
Excalibur_rep_c101581_184	IWB29739	BS00134263	2B	721113732		2B	127.059		2B	142.994		2B	106.215		T	T
TA013902-0228	IWB66117	BS00170641	2B	722620697		2B	127.059		2B	142.994		2B	106.215		C	C
Kukri_c7953_513	IWB47808	BS00152332	2B	723442916		2B	127.059		2B	142.994		2B	106.215		A	A
CAP8_c5161_541	IWB14800	BS00119324	2B	725960608		2B	127.059		2B	142.994		2B	106.215		A	A
BS00022674_51	IWB7207	BS00022674	2B	726547734		2B	127.059		2B	142.994		2B	106.215		T	T
Tdurum_contig82393_484	IWB73566	BS00178090	2B	730562613		2B	127.059		2B	142.994		2B	106.215		A	A
BS00065327_51	IWB9514	BS00065327	2B	731481844		-	-		-	-		2B	106.215		T	G
RAC875_c29913_139	IWB56398	BS00160922	2B	732607560		2B	124.213		2B	140.148		2B	106.215		G	G
Excalibur_c95944_641	IWB29532	BS00134056	2B	732608636		2B	127.059		2B	142.994		2B	106.215		A	A
RAC875_c50422_299	IWB58646	BS00163170	2B	733643328		-	-		-	-		2B	106.215		failed	A
BS00081109_51	IWB11166	BS00081109	2B	734265142		2B	127.059		2B	142.994		2B	106.215		C	C
BobWhite_c55700_273	IWB3905	BS00115347	2B	736247158		2B	127.059		2B	142.994		2B	106.215		C	C
Kukri_c38497_174	IWB44804	BS00149328	2B	736790772		2B	127.059		2B	142.994		2B	106.215		T	T
Tdurum_contig71365_233	IWB73196	BS00177720	2B	738410363		2B	127.059		2B	142.994		2B	106.215		G	G
RFL_Contig4499_204	IWB64697	BS00169221	2B	738681160		2B	127.059		2B	142.994		2B	106.215		A	A
RFL_Contig4499_1145	IWB64695	BS00169219	2B	738682099		2B	127.059		2B	142.994		2B	106.215		T	T
BS00111236_51	IWB12637	BS00111236	2B	738686654		2B	127.059		2B	142.994		2B	106.215		A	A
BS00035380_51	IWB8011	BS00035380	2B	740313512		2B	127.059		2B	142.994		2B	106.215		A	A
Excalibur_c3120_1173	IWB25074	BS00129598	2B	740802036		2B	127.059		2B	142.994		2B	106.215		C	C
BS00092031_51	IWB11742	BS00092031	2B	740805180		2B	127.059		2B	142.994		2B	106.215		T	T
BobWhite_c10539_201	IWB74	BS00111516	2B	741856705		2B	127.059		2B	142.994		2B	106.215		G	G
Excalibur_c18165_395	IWB23084	BS00127608	2B	741860341		2B	127.059		2B	142.994		2B	106.215		T	T
TA003231-0629	IWB65664	BS00170188	2B	742470843		2B	127.059		2B	142.994		2B	106.215		C	C
BobWhite_rep_c65414_125	IWB5543	BS00116985	2B	742471705		2B	127.059		2B	142.994		2B	106.215		A	A
Ku_c3479_1035	IWB39236	BS00143760	2B	743331222		-	-		-	-		2B	106.215		C	T
GENE-1232_258	IWB32320	BS00136844	2B	743693261		2B	127.059		2B	142.994		2B	106.215		A	A
BobWhite_c9690_94	IWB4648	BS00116090	2B	743729174		-	-		-	-		2B	106.215		C	T
wsnp_RFL_Contig3917_4326857	IWA8534	BS00186058	2B	743745548		-	-		-	-		2B	106.215		G	A
Excalibur_c37753_655	IWB25868	BS00130392	2B	743745991		-	-		-	-		2B	106.215		C	T
Excalibur_c2157_173	IWB23660	BS00128184	2B	743746455		-	-		-	-		2B	106.215		G	A
Excalibur_c1940_528	IWB23308	BS00127832	2B	745579814		2B	127.059		2B	142.994		2B	106.215		T	T
Excalibur_c10637_515	IWB21693	BS00126217	2B	747821415		2B	127.059		2B	142.994		2B	106.215		C	C
BS00009060_51	IWB6028	BS00009060	2B	747821474		-	-		-	-		2B	106.215		M	C
IAAV6288	IWB35179	BS00139703	2B	748152502		2B	124.213		2B	140.148		2B	106.215		T	T
BS00010988_51	IWB6323	BS00010988	2B	748974372		-	-		-	-		2B	106.215		C	A
Jagger_c7991_95	IWB36765	BS00141289	2B	749139090		2B	127.059		2B	142.994		2B	106.215		T	T
BS00030361_51	IWB7766	BS00030361	2B	750013148		-	-		-	-		2B	106.215		C	T
BS00068181_51	IWB10251	BS00068181	2B	751183034		-	-		-	-		2B	106.215		G	A
wsnp_Ex_rep_c103064_88104690	IWA5081	BS00183602	2B	751264042		-	-		-	-		2B	106.215		A	G
BS00076000_51	IWB10845	BS00076000	2B	751322493		2B	130.127		2B	146.062		2B	106.215		A	A
CAP11_c2941_210	IWB12817	BS00117341	2B	751541250		2B	130.127		2B	146.062		2B	106.215		T	T
BS00026432_51	IWB7626	BS00026432	2B	752485987		2B	130.127		2B	146.062		2B	106.215		G	G
BobWhite_rep_c64049_232	IWB5436	BS00116878	2B	-		2B	120.873		2B	136.808		2B	106.215		T	T
BS00063727_51	IWB9117	BS00063727	2B	-		2B	120.873		2B	136.808		2B	106.215		T	T
BS00107235_51	IWB12309	BS00107235	2B	-		2B	120.873		2B	136.808		2B	106.215		A	A
Kukri_c52356_96	IWB46242	BS00150766	2B	-		2B	120.873		2B	136.808		2B	106.215		C	C
RFL_Contig2577_584	IWB63996	BS00168520	2B	-		2B	120.873		2B	136.808		2B	106.215		C	C
TA004957-0405	IWB65910	BS00170434	2B	-		2B	124.213		2B	140.148		2B	106.215		A	A
TA011763-0791	IWB66098	BS00170622	2B	-		2B	124.213		2B	140.148		2B	106.215		A	A
Excalibur_c18966_1008	IWB23230	BS00127754	2B	-		-	-		-	-		2B	106.215		A	G
wsnp_Ex_c4024_7278036	IWA3714	BS00182537	2B	-		-	-		-	-		2B	106.215		A	G
Excalibur_c18966_804	IWB23232	BS00127756	2B	-		-	-		-	-		2B	106.215		G	A
RAC875_c3947_441	IWB57521	BS00162045	2B	-		-	-		-	-		2B	106.215		Y	T
TA002307-2506	-	-	2B	-		-	-		-	-		2B	106.215		T	C
wsnp_Ex_rep_c102127_87360034	IWA5051	BS00183578	2B	-		-	-		-	-		2B	106.215		C	T
Ra_c27641_452	IWB51672	BS00156196	2B	-		2B	127.059		2B	142.994		2B	106.215		G	G
RAC875_c32447_187	IWB56726	BS00161250	2B	-		2B	127.059		2B	142.994		2B	106.215		G	G
Tdurum_contig32221_462	IWB70341	BS00174865	2B	-		2B	127.059		2B	142.994		2B	106.215		T	T
BS00010098_51	IWB6167	BS00010098	2B	-		2B	127.059		2B	142.994		2B	106.215		G	G
BS00094330_51	IWB11862	BS00094330	2B	-		2B	127.059		2B	142.994		2B	106.215		C	C
Excalibur_c8720_297	IWB29196	BS00133720	2B	-		2B	127.059		2B	142.994		2B	106.215		A	A
IAAV3984	IWB34809	BS00139333	2B	-		2B	127.059		2B	142.994		2B	106.215		A	A
Jagger_c6543_220	IWB36694	BS00141218	2B	-		2B	127.059		2B	142.994		2B	106.215		T	T
Tdurum_contig10219_295	IWB66366	BS00170890	2B	-		2B	127.059		2B	142.994		2B	106.215		A	A
Excalibur_c42146_338	IWB26301	BS00130825	2B	-		2B	130.127		2B	146.062		2B	106.215		C	C
BS00081189_51	IWB11174	BS00081189	2B	753974186		-	-		-	-		2B	109.37		G	A
IAAV283	IWB34617	BS00139141	2B	-		-	-		-	-		2B	109.37		A	G
RFL_Contig385_761	IWB64515	BS00169039	2B	767169907		2B	139.232		2B	150.943		2B	124.574		G	G
RAC875_c65882_668	IWB59983	BS00164507	2B	762707220		2B	140.82		2B	150.943		2B	126.506		T	T
Excalibur_c10441_984	IWB21638	BS00126162	2B	763630771		2B	140.82		2B	150.943		2B	126.506		A	A
BS00084417_51	IWB11366	BS00084417	2B	763633019		2B	140.82		2B	150.943		2B	126.506		C	C
BS00080318_51	IWB11123	BS00080318	2B	763842504		2B	140.82		2B	150.943		2B	126.506		G	G
Excalibur_c224_1383	IWB23797	BS00128321	2B	763862434		2B	140.82		2B	150.943		2B	126.506		C	C
Kukri_c18754_67	IWB42028	BS00146552	2B	765071672		2B	140.82		2B	150.943		2B	126.506		T	T
RAC875_c57353_245	IWB59281	BS00163805	2B	765071965		2B	140.82		2B	150.943		2B	126.506		G	G
Jagger_c7688_98	IWB36753	BS00141277	2B	765072160		2B	140.82		2B	150.943		2B	126.506		G	G
BS00011047_51	IWB6334	BS00011047	2B	765278645		2B	140.82		2B	150.943		2B	126.506		A	A
Excalibur_c7051_1027	IWB28561	BS00133085	2B	767017245		2B	140.82		2B	150.943		2B	126.506		A	A
Kukri_c27631_1329	IWB43464	BS00147988	2B	767018108		2B	140.82		2B	150.943		2B	126.506		C	C
RFL_Contig3713_316	IWB64462	BS00168986	2B	767021322		2B	140.82		2B	150.943		2B	126.506		C	C
CAP12_s9114_61	IWB13680	BS00118204	2B	767132215		2B	140.82		2B	150.943		2B	126.506		T	T
BobWhite_c5191_563	IWB3750	BS00115192	2B	767170155		2B	140.82		2B	150.943		2B	126.506		T	T
RAC875_c22463_494	IWB55346	BS00159870	2B	767170170		2B	140.82		2B	150.943		2B	126.506		G	G
BS00106695_51	IWB12294	BS00106695	2B	767171536		2B	140.82		2B	150.943		2B	126.506		C	C
BobWhite_c33464_133	IWB2628	BS00114070	2B	767176614		2B	140.82		2B	150.943		2B	126.506		G	G
TA004710-0394	IWB65874	BS00170398	2B	767374514		2B	140.82		2B	150.943		2B	126.506		A	A
BS00046601_51	IWB8430	BS00046601	2B	767375304		2B	140.82		2B	150.943		2B	126.506		C	C
BS00009882_51	IWB6130	BS00009882	2B	767651567		2B	140.82		2B	150.943		2B	126.506		A	A
Excalibur_c65466_714	IWB28375	BS00132899	2B	769072165		2B	140.82		2B	150.943		2B	126.506		T	T
RAC875_c37540_583	IWB57295	BS00161819	2B	769072196		2B	140.82		2B	150.943		2B	126.506		T	T
BS00069756_51	IWB10418	BS00069756	2B	769079496		2B	140.82		2B	150.943		2B	126.506		G	G
IACX5726	IWB36009	BS00140533	2B	769428414		2B	140.82		2B	150.943		2B	126.506		T	T
Kukri_c55909_1109	IWB46560	BS00151084	2B	770681358		2B	140.82		2B	150.943		2B	126.506		C	C
RAC875_c31328_381	IWB56596	BS00161120	2B	772026936		2B	140.82		2B	150.943		2B	126.506		C	C
Ex_c52711_584	IWB20875	BS00125399	2B	773142092		2B	140.82		2B	150.943		2B	126.506		C	C
Kukri_c12117_134	IWB40742	BS00145266	2B	-		2B	140.82		2B	150.943		2B	126.506		T	T
Excalibur_c31864_713	IWB25152	BS00129676	2B	-		2B	140.82		2B	150.943		2B	126.506		A	A
BobWhite_c5191_362	IWB3749	BS00115191	2B	-		2B	140.82		2B	150.943		2B	126.506		T	T
BS00011276_51	IWB6379	BS00011276	2B	-		2B	140.82		2B	150.943		2B	126.506		G	G
Excalibur_c1883_340	IWB23209	BS00127733	2B	-		2B	140.82		2B	150.943		2B	126.506		A	A
IAAV1502	IWB34394	BS00138918	2B	-		2B	140.82		2B	150.943		2B	126.506		C	C
IACX8828	IWB36327	BS00140851	2B	-		2B	140.82		2B	150.943		2B	126.506		T	T
RAC875_c1858_2693	IWB54701	BS00159225	2B	-		2B	140.82		2B	150.943		2B	126.506		G	G
RAC875_c30797_179	IWB56526	BS00161050	2B	-		2B	140.82		2B	150.943		2B	126.506		G	G
GENE-1355_130	IWB32416	BS00136940	2B	-		2B	140.82		2B	150.943		2B	126.506		T	T
Tdurum_contig12159_468	IWB67472	BS00171996	2B	772053191		2B	141.17		2B	150.943		2B	127.893		T	T
IACX11305	IWB35686	BS00140210	2B	776976112		2B	148.764		2B	158.537		2B	134.45		C	C
Tdurum_contig14482_423	IWB68232	BS00172756	2B	777114734		2B	148.764		2B	158.537		2B	134.45		A	A
Tdurum_contig14482_1013	IWB68230	BS00172754	2B	777115624		2B	148.764		2B	158.537		2B	134.45		C	C
wsnp_Ex_c19094_28015035	IWA2377	BS00181522	2B	17498181		2B	160.802		2B	172.513		2B	146.488		T	T
CAP11_c1820_244	IWB12724	BS00117248	2B	782534013		2B	160.802		2B	172.513		2B	146.488		A	A
Ex_c67202_741	IWB21105	BS00125629	2B	782534185		-	-		-	-		2B	146.488		T	T
TA002989-0535	IWB65625	BS00170149	2B	782833383		2B	160.802		2B	172.513		2B	146.488		A	A
wsnp_Ex_rep_c103381_88353000	IWA5093	BS00183611	2B	782959899		2B	160.802		2B	172.513		2B	146.488		A	A
GENE-0918_159	IWB32143	BS00136667	2B	-		2B	160.802		2B	172.513		2B	146.488		G	G
RAC875_c31214_58	IWB56582	BS00161106	2B	-		2B	160.802		2B	172.513		2B	146.488		C	C
BS00004413_51	IWB5978	BS00004413	2B	784551314		2B	164.19		2B	175.901		2B	149.635		A	A
BS00067878_51	IWB10173	BS00067878	2B	784621032		-	-		-	-		2B	149.635		G	G
Kukri_c94792_127	IWB48388	BS00152912	2B	785890212		2B	166.493		2B	180.448		2B	149.635		G	G
BS00097147_51	IWB11987	BS00097147	2B	786033158		-	-		-	-		2B	149.635		T	T
Jagger_c10188_98	IWB36409	BS00140933	2B	786105406		2B	166.493		2B	180.448		2B	149.635		T	T
RAC875_c16993_196	IWB54389	BS00158913	2B	786105903		-	-		-	-		2B	149.635		A	A
Excalibur_c5193_64	IWB27274	BS00131798	2B	786229959		2B	166.493		2B	180.448		2B	149.635		G	G
Excalibur_c33525_279	IWB25347	BS00129871	2B	787816450		2B	166.493		2B	180.448		2B	149.635		C	C
BS00022185_51	IWB6956	BS00022185	2B	785229348		2B	168.737		2B	180.448		2B	151.879		G	G
Kukri_c17_1246	IWB41691	BS00146215	2B	786036360		2B	168.737		2B	180.448		2B	151.879		A	A
Kukri_c3501_1175	IWB44399	BS00148923	2B	789436969		2B	172.716		2B	188.042		2B	154.671		T	T
Excalibur_c8919_345	IWB29266	BS00133790	2B	789437103		2B	172.716		2B	188.042		2B	154.671		A	A
Excalibur_c94383_157	IWB29461	BS00133985	2B	789438851		2B	172.716		2B	188.042		2B	154.671		G	G
BS00072840_51	IWB10624	BS00072840	2B	789605552		2B	174.087		2B	188.042		2B	156.042		A	A
BS00072839_51	IWB10623	BS00072839	2B	789605588		-	-		-	-		2B	156.042		G	G
BS00083998_51	IWB11333	BS00083998	2B	790751800		2B	176.943		2B	192.269		2B	156.042		G	G
RFL_Contig5495_563	IWB65020	BS00169544	2B	790752084		2B	176.943		2B	192.269		2B	156.042		G	G
tplb0042a21_1091	IWB74736	BS00179260	2B	791479425		2B	176.943		2B	192.269		2B	156.042		G	G
BS00026037_51	IWB7606	BS00026037	2B	793151127		2B	176.943		2B	192.269		2B	158.247		G	G
Kukri_c49784_86	IWB46023	BS00150547	2B	800031353		2B	181.253		2B	196.579		2B	162.071		G	G
Kukri_c49784_56	IWB46022	BS00150546	2B	-		2B	181.253		2B	196.579		2B	162.071		A	A
BS00065264_51	IWB9495	BS00065264	2B	801253503		2B	185.225		2B	200.551		2B	164.156		G	G
BS00030136_51	IWB7757	BS00030136	2B	-		2B	187.418		2B	200.551		2B	168.722		G	G
GENE-1676_57	IWB32593	BS00137117	2B	28273368		-	-		2B	43.683		-	-		G	A
TA001263-0453	IWB65370	BS00169894	2B	28368746		-	-		2B	40.47		-	-		C	T
RFL_Contig5031_526	IWB64873	BS00169397	2B	30496879		-	-		2B	47.801		-	-		C	A
Tdurum_contig54634_815	IWB72370	BS00176894	2B	30497873		-	-		2B	47.801		-	-		G	A
BobWhite_c2988_493	IWB2317	BS00113759	2B	33839742		-	-		2B	47.801		-	-		T	C
wsnp_Ra_c19083_28215239	IWA7697	BS00185503	2B	33939928		-	-		2B	47.801		-	-		G	A
RAC875_c1755_971	IWB54495	BS00159019	2B	40904301		-	-		2B	53.486		-	-		C	T
Kukri_c26288_419	IWB43273	BS00147797	2B	56784808		-	-		2B	71.698		-	-		C	T
RAC875_c29937_325	IWB56400	BS00160924	2B	708436513		-	-		2B	142.994		-	-		T	C
wsnp_Ex_c26818_36041748	IWA3075	BS00182032	2B	710281567		-	-		2B	142.994		-	-		C	T
BobWhite_c38001_528	IWB2943	BS00114385	2B	713675116		-	-		2B	142.994		-	-		G	A
tplb0024l03_910	IWB74201	BS00178725	2B	713675707		-	-		2B	142.994		-	-		T	C
Excalibur_c80601_308	IWB28962	BS00133486	2B	713675989		-	-		2B	142.994		-	-		A	G
BobWhite_c32938_264	IWB2593	BS00114035	2B	715599458		-	-		2B	142.994		-	-		T	C
Excalibur_c63515_208	IWB28214	BS00132738	2B	715717341		-	-		2B	142.994		-	-		A	G
Excalibur_c3506_610	IWB25544	BS00130068	2B	715926580		-	-		2B	142.994		-	-		T	C
TA002338-0901	IWB65537	BS00170061	2B	719520294		-	-		2B	142.994		-	-		G	A
wsnp_Ra_c4660_8405634	IWA7955	BS00185693	2B	720480187		-	-		2B	142.994		-	-		A	C
Tdurum_contig78534_314	IWB73441	BS00177965	2B	720807442		-	-		2B	142.994		-	-		T	C
Excalibur_c5801_177	IWB27775	BS00132299	2B	722085682		-	-		2B	142.994		-	-		A	C
wsnp_Ex_c45468_51254978	IWA3938	BS00182708	2B	732606238		-	-		2B	142.994		-	-		G	A
Kukri_c57014_168	IWB46631	BS00151155	2B	734127014		-	-		2B	142.994		-	-		C	A
BobWhite_c13525_262	IWB516	BS00111958	2B	734200037		-	-		2B	142.994		-	-		T	C
Excalibur_c35074_257	IWB25546	BS00130070	2B	734495291		-	-		2B	142.994		-	-		T	C
Excalibur_c35074_106	IWB25545	BS00130069	2B	734495442		-	-		2B	142.994		-	-		C	T
Kukri_c30659_91	IWB43878	BS00148402	2B	740315197		-	-		2B	142.994		-	-		G	failed
wsnp_Ex_rep_c67838_66536117	IWA5460	BS00183909	2B	742466411		-	-		2B	142.994		-	-		A	G
IAAV1776	IWB34446	BS00138970	2B	742814853		-	-		2B	142.994		-	-		T	C
wsnp_Ex_c25943_35203857	IWA3010	BS00181984	2B	742815368		-	-		2B	142.994		-	-		A	G
wsnp_RFL_Contig3273_3319580	IWA8449	BS00186010	2B	743738796		-	-		2B	142.994		-	-		C	T
Tdurum_contig28795_273	IWB69629	BS00174153	2B	743746335		-	-		2B	142.994		-	-		T	C
BS00063236_51	IWB9024	BS00063236	2B	752830227		-	-		2B	146.062		-	-		C	T
Ex_c14755_1362	IWB19867	BS00124391	2B	-		-	-		2B	47.801		-	-		G	T
TA001874-1495	IWB65469	BS00169993	2B	-		-	-		2B	47.801		-	-		T	C
TG0050	-	-	2B	-		-	-		2B	71.698		-	-		C	T
TG0051	-	-	2B	-		-	-		2B	71.698		-	-		T	C
Excalibur_c6735_214	IWB28470	BS00132994	2B	-		-	-		2B	142.994		-	-		C	T
Excalibur_c13180_67	IWB22223	BS00126747	2B	-		-	-		2B	142.994		-	-		G	A
wsnp_Ex_rep_c101581_86924089	IWA5024	BS00183556	2B	-		-	-		2B	142.994		-	-		C	A
wsnp_Ra_c3955_7262354	IWA7909	BS00185657	2B	-		-	-		2B	142.994		-	-		A	G
BS00095512_51	IWB11934	BS00095512	2D	13680005		2D	0		2D	0		2D	0		A	A
BS00062567_51	IWB8864	BS00062567	2D	13779574		2D	0		2D	0		2D	0		C	C
TA020776-0309	-	-	2D	-		2D	0		2D	0		2D	0		G	G
wsnp_Ex_c12250_19568265	IWA1601	BS00180913	2D	-		-	-		-	-		2D	0		failed	A
Kukri_c19434_936	IWB42132	BS00146656	2D	14414621		2D	1.353		2D	5.013		2D	1.353		T	T
D_F1BEJMU01A0OMY_356	IWB17276	BS00121800	2D	14429144		2D	1.353		2D	5.013		2D	1.353		G	G
wsnp_Ex_c58019_59494143	IWA4354	BS00183030	2D	14772786		2D	1.692		2D	11.887		2D	1.353		T	T
wsnp_Ex_c7908_13430703	IWA4746	BS00183339	2D	-		2D	1.353		2D	5.013		2D	1.353		A	A
wsnp_CAP7_c888_455397	IWA1107	BS00180582	2D	14778613		2D	3.263		2D	11.887		2D	3.263		A	A
D_contig16084_234	IWB15804	BS00120328	2D	14778927		2D	3.263		2D	11.887		2D	3.263		A	A
BS00067698_51	IWB10124	BS00067698	2D	14860347		-	-		-	-		2D	5.443		C	C
BS00029208_51	IWB7706	BS00029208	2D	14897895		2D	4.882		2D	11.887		2D	5.443		G	G
BS00071755_51	IWB10574	BS00071755	2D	15115130		2D	4.882		2D	11.887		2D	5.443		A	A
D_F1BEJMU02GB94Z_188	IWB17339	BS00121863	2D	15194164		2D	4.882		2D	11.887		2D	5.443		A	A
TA006853-0531	-	-	2D	-		2D	4.882		2D	11.887		2D	5.443		A	A
TA006853-0521	-	-	2D	-		2D	1.692		2D	8.697		2D	7.928		C	C
RAC875_c52926_871	IWB58881	BS00163405	2D	15608308		2D	3.263		2D	11.887		2D	11.5		C	C
BS00047901_51	IWB8481	BS00047901	2D	15967347		2D	5.52		2D	15.715		2D	11.5		A	A
wsnp_Ra_c25656_35227058	IWA7790	BS00185568	2D	16339081		2D	5.52		2D	15.715		2D	11.5		G	G
Tdurum_contig29563_257	IWB69831	BS00174355	2D	-		-	-		-	-		2D	11.5		failed	A
RAC875_c25656_289	IWB55823	BS00160347	2D	-		2D	5.52		2D	15.715		2D	11.5		C	C
RAC875_c48703_189	IWB58466	BS00162990	2D	-		2D	5.52		2D	15.715		2D	11.5		G	G
Kukri_c29358_277	IWB43695	BS00148219	2D	17169939		2D	5.52		2D	15.715		2D	13.757		T	T
D_contig39379_541	IWB16781	BS00121305	2D	17605173		2D	5.52		2D	15.715		2D	13.757		C	C
Excalibur_c35611_446	IWB25618	BS00130142	2D	17605248		2D	5.52		2D	15.715		2D	13.757		G	G
BS00049514_51	IWB8540	BS00049514	2D	17605377		2D	5.52		2D	15.715		2D	13.757		G	G
Excalibur_rep_c101288_130	IWB29707	BS00134231	2D	-		2D	5.52		2D	15.715		2D	13.757		G	G
BS00022234_51	IWB6982	BS00022234	2D	-		-	-		-	-		2D	13.757		T	T
GENE-0641_239	IWB32004	BS00136528	2D	-		-	-		-	-		2D	23.06		C	C
BS00093760_51	IWB11825	BS00093760	2D	27924710		-	-		-	-		2D	26.309		C	C
BS00093757_51	IWB11824	BS00093757	2D	27924902		2D	16.569		2D	25.198		2D	26.309		C	C
BS00011425_51	IWB6400	BS00011425	2D	27925870		2D	16.569		2D	25.198		2D	26.309		A	A
tplb0030j08_1960	IWB74411	BS00178935	2D	27928673		-	-		-	-		2D	26.309		C	C
D_GBUVHFX02JKG4A_54	IWB18745	BS00123269	2D	31887625		-	-		-	-		2D	28.555		T	C
RAC875_rep_c110753_119	IWB61995	BS00166519	2D	31948293		-	-		-	-		2D	28.555		A	C
wsnp_CAP12_c1503_764765	IWA927	BS00180486	2D	35683547		2D	25.085		2D	40.142		2D	33.322		A	A
D_contig73920_552	IWB17135	BS00121659	2D	61809711		-	-		-	-		2D	53.334		C	T
Kukri_c16477_181	IWB41587	BS00146111	2D	61979484		-	-		-	-		2D	53.334		G	A
wsnp_Ku_c12022_19520410	IWA6452	BS00184571	2D	62023828		-	-		-	-		2D	53.334		G	A
BobWhite_c16655_421	IWB943	BS00112385	2D	62593485		2D	45.847		2D	54.476		2D	54.084		A	A
D_contig31797_313	IWB16499	BS00121023	2D	63555395		-	-		-	-		2D	55.15		A	G
BS00063225_51	IWB9022	BS00063225	2D	78379802		-	-		-	-		2D	59.432		C	T
BS00082604_51	IWB11266	BS00082604	2D	78392240		-	-		-	-		2D	59.432		A	G
BS00082605_51	IWB11267	BS00082605	2D	78392619		-	-		-	-		2D	59.432		T	C
RAC875_rep_c72220_143	IWB62848	BS00167372	2D	78562288		-	-		-	-		2D	59.432		A	G
D_contig77859_59	IWB17205	BS00121729	2D	78692169		-	-		-	-		2D	59.432		A	G
RAC875_c31493_120	IWB56618	BS00161142	2D	78692438		-	-		-	-		2D	59.432		C	A
IAAV6312	IWB35183	BS00139707	2D	78765707		-	-		-	-		2D	60.434		A	C
BS00044720_51	IWB8375	BS00044720	2D	78793655		-	-		-	-		2D	60.434		A	G
BS00083080_51	IWB11286	BS00083080	2D	79541159		-	-		-	-		2D	62.498		A	G
Excalibur_c2127_863	IWB23618	BS00128142	2D	79692267		-	-		-	-		2D	62.498		T	C
RAC875_c38724_323	IWB57446	BS00161970	2D	79692978		-	-		-	-		2D	62.498		G	T
RAC875_c60563_531	IWB59535	BS00164059	2D	79986610		-	-		-	-		2D	62.498		G	A
CAP11_c3942_361	IWB12871	BS00117395	2D	79986976		-	-		-	-		2D	62.498		T	C
wsnp_BE444144D_Ta_1_1	IWA144	BS00179955	2D	80730866		-	-		-	-		2D	62.498		C	T
RAC875_c46007_340	IWB58201	BS00162725	2D	81305570		-	-		-	-		2D	62.498		G	A
BS00067584_51	IWB10084	BS00067584	2D	79416588		-	-		-	-		2D	63.333		T	C
BS00079440_51	IWB11078	BS00079440	2D	79421655		-	-		-	-		2D	63.333		T	C
BS00046890_51	IWB8439	BS00046890	2D	79941313		-	-		-	-		2D	63.333		C	T
RAC875_rep_c73201_205	IWB62940	BS00167464	2D	79986292		-	-		-	-		2D	63.333		C	T
Kukri_c26576_329	IWB43312	BS00147836	2D	79987795		-	-		-	-		2D	63.333		A	G
Kukri_c49670_857	IWB46011	BS00150535	2D	81299026		-	-		-	-		2D	63.333		G	A
TA001366-0072	IWB65385	BS00169909	2D	81312849		-	-		-	-		2D	63.333		A	G
BS00065946_51	IWB9680	BS00065946	2D	81942665		-	-		-	-		2D	63.333		G	A
IAAV4282	IWB34858	BS00139382	2D	82108140		-	-		-	-		2D	63.333		C	T
BS00080239_51	IWB11119	BS00080239	2D	82185626		-	-		-	-		2D	63.333		C	T
BS00083504_51	IWB11304	BS00083504	2D	-		-	-		-	-		2D	63.333		T	C
Kukri_rep_c103845_165	IWB48917	BS00153441	2D	-		-	-		-	-		2D	63.333		A	C
wsnp_Ra_rep_c116793_96612614	IWA8151	BS00185829	2D	173007808		-	-		-	-		2D	73.011		G	A
Kukri_c34967_226	IWB44389	BS00148913	2D	-		2D	71.523		2D	78.493		2D	79.76		A	A
wsnp_BE445201D_Ta_1_1	IWA167	BS00179974	2D	-		2D	71.523		2D	78.493		2D	79.76		T	T
RAC875_c18002_58	IWB54585	BS00159109	2D	-		-	-		-	-		2D	79.76		G	A
BobWhite_c14066_403	IWB579	BS00112021	2D	-		2D	71.523		2D	78.493		2D	80.552		A	A
BS00063175_51	IWB9015	BS00063175	2D	-		2D	71.523		2D	78.493		2D	80.552		A	A
IACX10982	IWB35645	BS00140169	2D	-		2D	71.523		2D	78.493		2D	80.552		C	C
TA005690-0382	-	-	2D	-		2D	71.523		2D	78.493		2D	80.552		C	C
wsnp_Ra_c13881_21836489	IWA7616	BS00185441	2D	-		2D	71.523		2D	78.493		2D	80.552		A	A
wsnp_Ra_c27787_37299352	IWA7816	BS00185586	2D	-		2D	71.523		2D	78.493		2D	80.552		T	T
RAC875_c3257_1179	IWB56740	BS00161264	2D	579193609		2D	72.786		2D	78.493		2D	81.916		A	A
CAP7_c9226_239	IWB14316	BS00118840	2D	579201811		-	-		-	-		2D	81.916		C	C
Kukri_c1065_2258	IWB40394	BS00144918	2D	579395077		2D	72.786		2D	78.493		2D	81.916		C	C
wsnp_Ku_c4319_7848197	IWA7055	BS00185028	2D	579396504		2D	72.786		2D	78.493		2D	81.916		C	C
TA003012-1666	IWB65632	BS00170156	2D	579758872		-	-		-	-		2D	81.916		failed	T
TA003012-1303	IWB65631	BS00170155	2D	579759282		2D	72.786		2D	78.493		2D	81.916		T	T
Kukri_rep_c103890_185	IWB48926	BS00153450	2D	580194766		2D	72.887		2D	81.027		2D	81.916		A	A
RAC875_rep_c69388_512	IWB62569	BS00167093	2D	580386267		2D	72.887		2D	81.027		2D	81.916		G	G
RAC875_rep_c69194_867	IWB62542	BS00167066	2D	580971341		2D	72.786		2D	78.493		2D	81.916		T	T
BS00065717_51	IWB9621	BS00065717	2D	582490124		2D	72.786		2D	78.493		2D	81.916		A	A
IAAV8053	IWB35423	BS00139947	2D	-		2D	72.786		2D	78.493		2D	81.916		G	G
RAC875_c14885_918	IWB54020	BS00158544	2D	-		2D	72.786		2D	78.493		2D	81.916		C	C
RAC875_rep_c69388_134	IWB62566	BS00167090	2D	-		2D	72.786		2D	78.493		2D	81.916		T	T
Tdurum_contig40560_375	IWB70630	BS00175154	2D	577327665		2D	74.057		2D	81.027		2D	83.187		A	A
wsnp_Ex_rep_c66522_64795143	IWA5252	BS00183745	2D	552192800		2D	75.767		2D	84.309		2D	84.897		T	T
BobWhite_c16917_732	IWB972	BS00112414	2D	545500118		2D	76.555		2D	82.498		2D	85.685		T	T
Excalibur_c4386_429	IWB26502	BS00131026	2D	578928991		2D	76.555		2D	82.498		2D	85.685		A	A
Kukri_c205_223	IWB42333	BS00146857	2D	578929863		2D	76.555		2D	82.498		2D	85.685		C	C
wsnp_Ex_c2100_3937914	IWA2566	BS00181667	2D	578931078		2D	75.767		2D	81.027		2D	85.685		T	T
Kukri_c4319_2410	IWB45315	BS00149839	2D	579394089		2D	76.555		2D	82.498		2D	85.685		T	T
Excalibur_c62255_986	IWB28109	BS00132633	2D	579535610		2D	76.555		2D	82.498		2D	85.685		T	T
wsnp_BE445431D_Ta_2_1	IWA176	BS00179981	2D	579902070		2D	76.555		2D	82.498		2D	85.685		G	G
RAC875_c48856_177	IWB58479	BS00163003	2D	580005076		2D	76.555		2D	82.498		2D	85.685		T	T
Excalibur_c21486_352	IWB23638	BS00128162	2D	580011531		2D	76.555		2D	82.498		2D	85.685		T	T
RAC875_c7201_229	IWB60317	BS00164841	2D	580194646		2D	76.555		2D	82.498		2D	85.685		T	T
RAC875_rep_c69388_778	IWB62570	BS00167094	2D	580386001		2D	75.767		2D	81.027		2D	85.685		T	T
RAC875_c14797_658	IWB53998	BS00158522	2D	584607687		2D	75.767		2D	81.027		2D	85.685		T	T
tplb0062d15_1382	IWB75316	BS00179840	2D	584863977		2D	75.767		2D	81.027		2D	85.685		T	T
tplb0021c10_951	IWB74084	BS00178608	2D	600131640		2D	80.586		2D	89.128		2D	89.338		T	T
wsnp_Ex_c42970_49408712	IWA3849	BS00182636	2D	619558637		2D	94.512		2D	107.154		2D	103.264		A	A
wsnp_BE490384D_Ta_1_1	IWA229	BS00180017	2D	619559825		2D	94.512		2D	107.154		2D	103.264		G	G
wsnp_BE490384D_Ta_1_2	IWA230	BS00180018	2D	619560002		2D	94.512		2D	107.154		2D	103.264		A	A
RAC875_c29079_177	IWB56279	BS00160803	2D	-		2D	94.512		2D	107.154		2D	103.264		G	G
RAC875_rep_c114621_464	IWB62266	BS00166790	2D	618149674		2D	97.219		2D	116.271		2D	104.18		C	C
RAC875_c30919_311	IWB56539	BS00161063	2D	618149754		2D	97.219		2D	116.271		2D	104.18		G	G
RAC875_rep_c114621_200	IWB62265	BS00166789	2D	618149931		2D	97.219		2D	116.271		2D	104.18		C	C
TA006409-1296	-	-	2D	-		2D	97.219		2D	111.944		2D	104.18		G	G
wsnp_RFL_Contig2104_1368653	IWA8293	BS00185919	2D	-		2D	97.219		2D	116.271		2D	104.18		T	T
Ex_c10068_1509	IWB19535	BS00124059	2D	619416256		2D	98.612		2D	107.154		2D	105.573		T	T
RAC875_c3187_873	IWB56662	BS00161186	2D	649858855		2D	126.158		2D	145.21		2D	122.723		T	T
IAAV6032	IWB35134	BS00139658	2D	650325192		2D	126.158		2D	145.21		2D	122.723		G	G
BS00065110_51	IWB9453	BS00065110	2D	-		2D	123.707		2D	142.759		2D	122.723		C	C
BS00015680_51	IWB6623	BS00015680	2D	650322628		2D	129.935		2D	148.987		2D	123.334		T	T
Excalibur_rep_c67599_2154	IWB30879	BS00135403	2D	650325173		2D	129.935		2D	148.987		2D	123.334		G	G
Excalibur_rep_c67599_242	IWB30880	BS00135404	2D	650327085		2D	129.935		2D	148.987		2D	123.334		C	C
BS00091766_51	IWB11731	BS00091766	2D	647278274		2D	134.036		2D	153.088		2D	124.17		A	A
IAAV8779	IWB35537	BS00140061	2D	-		2D	134.036		2D	153.088		2D	124.17		T	T
Excalibur_c42413_442	IWB26329	BS00130853	2D	635950166		2D	139.07		2D	158.122		2D	127.565		C	C
BS00086534_51	IWB11457	BS00086534	2D	635950377		2D	139.07		2D	158.122		2D	127.565		A	A
BS00009458_51	IWB6065	BS00009458	2D	637650815		2D	139.07		2D	158.122		2D	127.565		A	A
RAC875_c15518_236	IWB54103	BS00158627	2D	637657123		2D	139.07		2D	158.122		2D	127.565		C	C
RAC875_c50347_258	IWB58635	BS00163159	2D	638140952		-	-		-	-		2D	127.565		C	C
BS00012014_51	IWB6508	BS00012014	2D	638148559		2D	139.07		2D	158.122		2D	127.565		C	C
GENE-0686_804	IWB32049	BS00136573	2D	638369796		2D	139.07		2D	158.122		2D	127.565		C	C
BobWhite_c5756_516	IWB3969	BS00115411	2D	-		2D	139.07		2D	158.122		2D	127.565		C	C
TA003390-0807	-	-	2D	-		2D	139.07		2D	158.122		2D	127.565		C	C
TA015761-0703	-	-	2D	-		2D	139.07		2D	158.122		2D	127.565		T	T
TA017943-0495	-	-	2D	-		2D	139.07		2D	158.122		2D	127.565		G	G
wsnp_Ku_c28820_38731047	IWA6851	BS00184868	2D	-		2D	139.07		2D	158.122		2D	127.565		A	A
BS00063632_51	IWB9098	BS00063632	2D	13427784		-	-		2D	0		-	-		T	failed
BS00022276_51	IWB7001	BS00022276	2D	29454271		-	-		2D	28.436		-	-		G	T
D_contig28346_467	IWB16362	BS00120886	2D	56321519		-	-		2D	51.58		-	-		C	T
D_GDRF1KQ01A0AOV_75	IWB19143	BS00123667	2D	56581748		-	-		2D	51.58		-	-		A	G
D_GBB4FNX01A1ZCW_138	IWB18161	BS00122685	2D	56805513		-	-		2D	51.58		-	-		C	T
D_GBUVHFX02GV41H_67	IWB18705	BS00123229	2D	57081074		-	-		2D	51.58		-	-		G	A
Excalibur_c59090_145	IWB27856	BS00132380	2D	59006790		-	-		2D	51.58		-	-		C	T
Excalibur_c40820_335	IWB26170	BS00130694	2D	60022390		-	-		2D	51.58		-	-		C	A
Excalibur_c15048_488	IWB22544	BS00127068	2D	60946874		-	-		2D	51.58		-	-		T	C
Excalibur_c20175_370	IWB23436	BS00127960	2D	60947848		-	-		2D	51.58		-	-		G	A
wsnp_Ex_c1944_3663988	IWA2414	BS00181549	2D	61233772		-	-		2D	51.58		-	-		C	T
wsnp_Ex_c1944_3664205	IWA2415	BS00181550	2D	61233989		-	-		2D	51.58		-	-		C	T
RAC875_c65419_229	IWB59950	BS00164474	2D	61234348		-	-		2D	51.58		-	-		T	G
RAC875_rep_c114236_188	IWB62249	BS00166773	2D	73572910		-	-		2D	59.041		-	-		A	G
BS00063710_51	IWB9114	BS00063710	2D	73589153		-	-		2D	59.041		-	-		C	T
BS00063517_51	IWB9072	BS00063517	2D	74938315		-	-		2D	61.993		-	-		G	A
BS00039210_51	IWB8161	BS00039210	2D	74981530		-	-		2D	61.993		-	-		T	C
BS00039211_51	IWB8162	BS00039211	2D	74981686		-	-		2D	61.993		-	-		T	C
Kukri_c63505_174	IWB47073	BS00151597	2D	75097115		-	-		2D	61.993		-	-		G	A
RAC875_c13116_1162	IWB53661	BS00158185	2D	75250912		-	-		2D	61.993		-	-		A	G
Excalibur_c3108_2958	IWB25060	BS00129584	2D	75254491		-	-		2D	61.993		-	-		A	C
Excalibur_c17456_428	IWB22968	BS00127492	2D	75257713		-	-		2D	61.993		-	-		C	T
RAC875_rep_c108908_72	IWB61830	BS00166354	2D	75258412		-	-		2D	61.993		-	-		C	T
IACX1444	IWB35753	BS00140277	2D	75389774		-	-		2D	61.993		-	-		G	A
Kukri_rep_c71152_906	IWB50095	BS00154619	2D	75393707		-	-		2D	61.993		-	-		T	G
BobWhite_c6055_185	IWB4076	BS00115518	2D	75395152		-	-		2D	61.993		-	-		T	G
Excalibur_c22877_1990	IWB23879	BS00128403	2D	75396080		-	-		2D	61.993		-	-		T	C
Kukri_c16557_855	IWB41595	BS00146119	2D	76007904		-	-		2D	61.993		-	-		C	A
RAC875_c45702_412	IWB58173	BS00162697	2D	76534210		-	-		2D	61.993		-	-		T	C
BS00076261_51	IWB10866	BS00076261	2D	76580003		-	-		2D	61.993		-	-		A	C
wsnp_BE488779D_Ta_1_2	IWA209	BS00180003	2D	76639717		-	-		2D	61.993		-	-		A	G
RAC875_c31560_141	IWB56624	BS00161148	2D	76761216		-	-		2D	61.993		-	-		A	G
RAC875_rep_c103893_601	IWB61359	BS00165883	2D	76860497		-	-		2D	61.993		-	-		T	C
Kukri_rep_c72558_961	IWB50203	BS00154727	2D	76897035		-	-		2D	61.993		-	-		C	T
BobWhite_rep_c51612_864	IWB4966	BS00116408	2D	77132626		-	-		2D	61.993		-	-		T	G
IACX5670	IWB35998	BS00140522	2D	83142023		-	-		2D	66.041		-	-		C	T
BS00021718_51	IWB6737	BS00021718	2D	83854118		-	-		2D	66.041		-	-		T	C
D_contig25212_98	IWB16217	BS00120741	2D	83931143		-	-		2D	66.041		-	-		C	T
Kukri_c14902_1112	IWB41295	BS00145819	2D	146305492		-	-		2D	71.662		-	-		A	G
wsnp_RFL_Contig3960_4401914	IWA8544	BS00186064	2D	277937814		-	-		2D	71.662		-	-		C	T
TA003872-0714	-	-	2D	293142185		-	-		2D	71.662		-	-		A	G
BobWhite_rep_c60776_638	IWB5254	BS00116696	2D	570949217		-	-		2D	82.498		-	-		A	G
Ex_c8179_1452	IWB21362	BS00125886	2D	570954783		-	-		2D	82.498		-	-		T	C
RAC875_c18309_605	IWB54647	BS00159171	2D	571057624		-	-		2D	82.498		-	-		C	T
BobWhite_c9705_429	IWB4650	BS00116092	2D	571080797		-	-		2D	82.498		-	-		A	G
Excalibur_c93588_271	IWB29432	BS00133956	2D	571081830		-	-		2D	82.498		-	-		A	G
BobWhite_c12157_747	IWB318	BS00111760	2D	571176898		-	-		2D	82.498		-	-		T	G
BobWhite_c40561_305	IWB3126	BS00114568	2D	571194889		-	-		2D	82.498		-	-		T	C
RAC875_c42481_438	IWB57847	BS00162371	2D	572052537		-	-		2D	82.498		-	-		G	A
RAC875_rep_c85788_282	IWB63236	BS00167760	2D	572074688		-	-		2D	82.498		-	-		A	G
BobWhite_c3871_405	IWB2984	BS00114426	2D	572079941		-	-		2D	82.498		-	-		C	T
BobWhite_c3871_735	IWB2987	BS00114429	2D	572080271		-	-		2D	82.498		-	-		G	A
BobWhite_c38713_202	IWB2989	BS00114431	2D	572080352		-	-		2D	82.498		-	-		C	T
Excalibur_rep_c104444_206	IWB30030	BS00134554	2D	572360633		-	-		2D	82.498		-	-		T	C
Excalibur_rep_c104444_158	IWB30029	BS00134553	2D	572360681		-	-		2D	82.498		-	-		A	failed
Excalibur_c5482_1264	IWB27514	BS00132038	2D	572361337		-	-		2D	82.498		-	-		C	T
Excalibur_c47219_820	IWB26848	BS00131372	2D	572364314		-	-		2D	82.498		-	-		G	A
Excalibur_c65796_394	IWB28406	BS00132930	2D	573843530		-	-		2D	82.498		-	-		T	C
wsnp_CAP7_c3635_1688824	IWA1083	BS00180567	2D	574108996		-	-		2D	82.498		-	-		G	A
Excalibur_rep_c67221_153	IWB30828	BS00135352	2D	574109486		-	-		2D	82.498		-	-		A	C
RAC875_c13774_161	IWB53773	BS00158297	2D	574110669		-	-		2D	82.498		-	-		C	T
RAC875_rep_c102601_204	IWB61341	BS00165865	2D	574345669		-	-		2D	82.498		-	-		G	A
RAC875_rep_c102601_57	IWB61342	BS00165866	2D	574345815		-	-		2D	82.498		-	-		G	A
RAC875_c110838_499	IWB53239	BS00157763	2D	574351474		-	-		2D	82.498		-	-		A	G
Excalibur_rep_c103649_61	IWB29964	BS00134488	2D	574351620		-	-		2D	82.498		-	-		A	C
RAC875_c110838_690	IWB53240	BS00157764	2D	574351665		-	-		2D	82.498		-	-		A	G
Kukri_c36639_186	IWB44589	BS00149113	2D	574351947		-	-		2D	82.498		-	-		A	G
Kukri_c58969_980	IWB46772	BS00151296	2D	576280439		-	-		2D	82.498		-	-		T	G
TA005062-0529	IWB65924	BS00170448	2D	576852962		-	-		2D	81.027		-	-		G	A
GENE-1316_443	IWB32378	BS00136902	2D	577152888		-	-		2D	81.027		-	-		A	C
RFL_Contig3172_444	IWB64252	BS00168776	2D	577158460		-	-		2D	82.498		-	-		T	C
wsnp_RFL_Contig2659_2346243	IWA8365	BS00185958	2D	595545930		-	-		2D	89.128		-	-		G	A
wsnp_Ex_c6400_11123059	IWA4496	BS00183133	2D	-		-	-		2D	54.476		-	-		T	C
TA008254-1297	-	-	2D	-		-	-		2D	59.041		-	-		G	A
BS00010131_51	IWB6175	BS00010131	2D	-		-	-		2D	61.993		-	-		A	G
BS00063748_51	IWB9121	BS00063748	2D	-		-	-		2D	61.993		-	-		C	T
Kukri_c60627_74	IWB46874	BS00151398	2D	-		-	-		2D	61.993		-	-		T	G
RAC875_c26896_339	IWB56002	BS00160526	2D	-		-	-		2D	61.993		-	-		A	G
BS00043082_51	IWB8330	BS00043082	2D	-		-	-		2D	66.041		-	-		A	G
RFL_Contig5917_2433	IWB65166	BS00169690	2D	-		-	-		2D	66.041		-	-		A	G
RFL_Contig5917_3026	IWB65167	BS00169691	2D	-		-	-		2D	66.041		-	-		A	G
TA011926-1391	-	-	2D	-		-	-		2D	71.662		-	-		C	T
TA009010-0422	-	-	2D	-		-	-		2D	71.662		-	-		C	T
GENE-1316_218	IWB32377	BS00136901	2D	-		-	-		2D	78.493		-	-		G	T
RAC875_rep_c70010_692	IWB62639	BS00167163	2D	-		-	-		2D	78.493		-	-		T	C
GENE-0808_728	IWB32106	BS00136630	2D	-		-	-		2D	82.498		-	-		A	G
GENE-1000_141	IWB32177	BS00136701	2D	-		-	-		2D	82.498		-	-		C	T
GENE-1000_186	IWB32178	BS00136702	2D	-		-	-		2D	82.498		-	-		T	C
Kukri_rep_c68088_633	IWB49744	BS00154268	2D	-		-	-		2D	82.498		-	-		T	C
RAC875_c25763_254	IWB55846	BS00160370	2D	-		-	-		2D	82.498		-	-		T	C
RFL_Contig487_2874	IWB64821	BS00169345	2D	-		-	-		2D	82.498		-	-		G	A
BS00094057_51	IWB11852	BS00094057	3A	7437102		3A	0		3A	0		3A.1	0		C	C
Kukri_c28650_111	IWB43584	BS00148108	3A	7920658		3A	0		3A	0		3A.1	0		G	G
Excalibur_c19658_82	IWB23358	BS00127882	3A	7951472		3A	0		3A	0		3A.1	0		C	C
tplb0053a24_2194	IWB75017	BS00179541	3A	8593486		3A	0		3A	3.511		3A.1	0		A	A
tplb0053a24_2232	IWB75018	BS00179542	3A	8593524		3A	0		3A	3.511		3A.1	0		G	G
Excalibur_c1529_1644	IWB22596	BS00127120	3A	8686432		3A	0		3A	3.511		3A.1	0		C	C
RAC875_c7060_67	IWB60283	BS00164807	3A	8686666		3A	0		3A	3.511		3A.1	0		G	G
RFL_Contig1488_671	IWB63656	BS00168180	3A	8866632		3A	0		3A	3.511		3A.1	0		C	C
RAC875_c36922_829	IWB57220	BS00161744	3A	9852634		3A	0		3A	3.511		3A.1	0		C	C
wsnp_Ex_rep_c67635_66292308	IWA5429	BS00183884	3A	10302653		3A	0		3A	3.511		3A.1	0		A	A
Kukri_rep_c69028_1398	IWB49840	BS00154364	3A	10303066		3A	0		3A	3.511		3A.1	0		A	A
Excalibur_c12875_864	IWB22164	BS00126688	3A	10305203		3A	0		3A	3.511		3A.1	0		G	G
wsnp_BF293133A_Ta_2_2	IWA447	BS00180169	3A	11838998		3A	0		3A	3.511		3A.1	0		C	C
RAC875_c19534_68	IWB54849	BS00159373	3A	46663291		3A	55.692		3A	61.035		3A.2	0		A	A
Kukri_c4030_896	IWB45024	BS00149548	3A	-		3A	0		3A	0		3A.1	0		A	A
RAC875_c3141_214	IWB56611	BS00161135	3A	-		3A	0		3A	0		3A.1	0		A	A
RAC875_c67770_822	IWB60124	BS00164648	3A	-		3A	0		3A	0		3A.1	0		A	A
BS00066230_51	IWB9752	BS00066230	3A	-		-	-		3A	3.511		NA.10	0		G	G
wsnp_Ku_c10362_17156084	IWA6387	BS00184524	3A	12781384		3A	3.265		3A	6.9		3A.1	3.265		G	G
BS00055211_51	IWB8658	BS00055211	3A	12998760		3A	4.876		3A	10.219		3A.1	4.876		T	T
Excalibur_c62042_175	IWB28092	BS00132616	3A	14046917		3A	4.876		3A	10.219		3A.1	4.876		G	G
BS00032524_51	IWB7895	BS00032524	3A	56140198		3A	61.585		3A	65.166		3A.2	8.014		C	C
BS00065468_51	IWB9559	BS00065468	3A	56394489		3A	61.585		3A	65.166		3A.2	8.014		G	G
BS00094366_51	IWB11867	BS00094366	3A	56397806		3A	61.585		3A	65.166		3A.2	8.014		T	T
Excalibur_c10079_1585	IWB21527	BS00126051	3A	56675574		3A	61.585		3A	65.166		3A.2	8.014		C	C
RAC875_c2464_274	IWB55686	BS00160210	3A	56676040		3A	61.585		3A	65.166		3A.2	8.014		G	G
IAAV2646	IWB34591	BS00139115	3A	56676085		3A	61.585		3A	65.166		3A.2	8.014		C	C
Tdurum_contig86206_149	IWB73711	BS00178235	3A	57012958		3A	62.902		3A	67.013		3A.2	8.014		C	C
BS00007502_51	IWB6013	BS00007502	3A	-		3A	61.585		3A	65.166		3A.2	8.014		G	G
Kukri_c17099_871	IWB41712	BS00146236	3A	20037631		3A	15.293		3A	20.636		3A.1	9.582		C	C
Kukri_c49280_230	IWB45971	BS00150495	3A	20134734		3A	15.293		3A	20.636		3A.1	9.582		G	G
Kukri_c13830_556	IWB41102	BS00145626	3A	20329271		3A	10.853		3A	16.196		3A.1	9.582		G	G
TA001885-0568	IWB65471	BS00169995	3A	20965472		3A	15.293		3A	20.636		3A.1	9.582		G	G
BobWhite_c37325_92	IWB2900	BS00114342	3A	-		3A	10.853		3A	16.196		3A.1	9.582		G	G
wsnp_Ra_rep_c106523_90273922	IWA8127	BS00185813	3A	-		3A	15.293		3A	20.636		3A.1	9.582		T	T
BS00013584_51	IWB6586	BS00013584	3A	57857717		3A	65.159		3A	69.27		3A.2	10.358		A	A
Tdurum_contig25520_363	IWB69125	BS00173649	3A	57958168		3A	65.159		3A	69.27		3A.2	10.358		C	C
BS00065932_51	IWB9676	BS00065932	3A	58045605		3A	65.159		3A	69.27		3A.2	10.358		T	T
RAC875_c55313_89	IWB59109	BS00163633	3A	60005426		3A	65.159		3A	69.27		3A.2	10.358		G	G
wsnp_Ex_rep_c102478_87635370	IWA5067	BS00183592	3A	-		3A	65.159		3A	69.27		3A.2	10.358		A	A
Kukri_c28165_906	IWB43537	BS00148061	3A	67425019		3A	65.689		3A	69.27		3A.2	12.35		G	G
wsnp_Ku_c40218_48484410	IWA7022	BS00185002	3A	69294243		3A	65.689		3A	69.27		3A.2	12.35		C	C
wsnp_Ra_c16278_24893033	IWA7649	BS00185466	3A	-		3A	65.689		3A	69.27		3A.2	12.35		T	T
Excalibur_c4548_2697	IWB26668	BS00131192	3A	23651231		3A	21.365		3A	26.708		3A.1	13.608		T	T
Excalibur_c4548_2505	IWB26667	BS00131191	3A	23651423		3A	21.365		3A	26.708		3A.1	13.608		G	G
wsnp_Ex_c4548_8166555	IWA3939	BS00182709	3A	23652855		3A	21.365		3A	26.708		3A.1	13.608		C	C
wsnp_Ra_c9738_16174002	IWA8106	BS00185798	3A	-		3A	21.365		3A	26.708		3A.1	13.608		C	C
wsnp_Ex_c8409_14170476	IWA4804	BS00183388	3A	24606156		3A	26.983		3A	32.326		3A.1	15.508		C	C
CAP8_c665_242	IWB14875	BS00119399	3A	24752997		3A	26.983		3A	32.326		3A.1	15.508		T	T
wsnp_JG_c2509_1153697	IWA6334	BS00184500	3A	131458506		3A	70.92		3A	75.592		3A.2	16.032		A	A
BobWhite_c35303_192	IWB2769	BS00114211	3A	134245020		3A	70.92		3A	75.592		3A.2	16.032		T	T
wsnp_Ra_c16846_25598885	IWA7662	BS00185478	3A	135988885		3A	70.92		3A	75.592		3A.2	16.032		C	C
Excalibur_c9811_131	IWB29610	BS00134134	3A	136568240		3A	70.92		3A	75.592		3A.2	16.032		A	A
BS00030876_51	IWB7802	BS00030876	3A	137582235		3A	70.92		3A	75.592		3A.2	16.032		G	G
Kukri_c51247_322	IWB46143	BS00150667	3A	140043492		3A	70.92		3A	75.592		3A.2	16.032		C	C
BS00073854_51	IWB10693	BS00073854	3A	144472064		3A	69.371		3A	73.482		3A.2	16.032		C	C
Excalibur_rep_c116073_259	IWB30707	BS00135231	3A	156269712		3A	69.371		3A	73.482		3A.2	16.032		A	A
Excalibur_c5352_1854	IWB27392	BS00131916	3A	158469481		3A	70.92		3A	75.592		3A.2	16.032		T	T
IAAV6974	IWB35281	BS00139805	3A	199140132		3A	72.745		3A	77.417		3A.2	16.032		T	T
BS00110129_51	IWB12478	BS00110129	3A	266691231		3A	72.745		3A	77.417		3A.2	16.032		A	A
wsnp_Ex_rep_c101942_87217430	IWA5039	BS00183568	3A	-		3A	70.92		3A	75.592		3A.2	16.032		C	C
Kukri_c10977_990	IWB40479	BS00145003	3A	-		3A	72.745		3A	77.417		3A.2	16.032		G	G
wsnp_Ex_c1538_2937905	IWA2019	BS00181248	3A	-		3A	72.745		3A	77.417		3A.2	16.032		A	A
wsnp_Ex_c8240_13914674	IWA4781	BS00183369	3A	25359592		3A	29.888		3A	35.231		3A.1	17.601		T	T
BS00057445_51	IWB8715	BS00057445	3A	25387969		3A	29.888		3A	35.231		3A.1	17.601		T	T
BS00049032_51	IWB8523	BS00049032	3A	25946888		3A	32.616		3A	37.959		3A.1	17.601		T	T
IAAV4343	IWB34863	BS00139387	3A	444721311		3A	72.745		3A	77.417		3A.2	17.747		G	G
wsnp_JD_rep_c64325_41024646	IWA6306	BS00184487	3A	466111272		3A	72.745		3A	77.417		3A.2	17.747		T	T
wsnp_CAP11_c2438_1258747	IWA720	BS00180367	3A	471358720		3A	72.745		3A	77.417		3A.2	17.747		C	C
CAP8_c4697_108	IWB14755	BS00119279	3A	495021427		3A	74.931		3A	79.603		3A.2	20.842		T	T
wsnp_Ex_c3478_6369892	IWA3498	BS00182362	3A	478661170		3A	72.955		3A	77.417		3A.2	23.446		A	A
RAC875_rep_c104403_524	IWB61370	BS00165894	3A	479770561		3A	72.955		3A	77.417		3A.2	23.446		C	C
BS00045327_51	IWB8394	BS00045327	3A	485012094		3A	74.931		3A	79.603		3A.2	23.446		A	A
wsnp_Ex_c14681_22747500	IWA1922	BS00181171	3A	485596643		3A	74.931		3A	79.603		3A.2	23.446		G	G
BS00093377_51	IWB11806	BS00093377	3A	485601595		3A	74.931		3A	79.603		3A.2	23.446		A	A
wsnp_BE443995B_Ta_2_2	IWA143	BS00179954	3A	487437294		3A	74.931		3A	79.603		3A.2	23.446		C	C
wsnp_JD_c11273_11770307	IWA5782	BS00184145	3A	487439233		3A	74.931		3A	79.603		3A.2	23.446		G	G
wsnp_Ex_c28310_37444843	IWA3156	BS00182088	3A	487457931		3A	74.931		3A	79.603		3A.2	23.446		G	G
RAC875_rep_c70746_582	IWB62721	BS00167245	3A	490928698		3A	74.931		3A	79.603		3A.2	23.446		C	C
Tdurum_contig22253_104	IWB68967	BS00173491	3A	495024487		3A	74.931		3A	79.603		3A.2	23.446		C	C
RFL_Contig1798_1606	IWB63730	BS00168254	3A	495073196		3A	74.931		3A	79.603		3A.2	23.446		T	T
RFL_Contig4399_956	IWB64666	BS00169190	3A	496704809		3A	74.931		3A	79.603		3A.2	23.446		C	C
wsnp_Ex_rep_c108072_91444417	IWA5164	BS00183671	3A	496987767		3A	74.931		3A	79.603		3A.2	23.446		C	C
Ku_c14982_168	IWB38473	BS00142997	3A	497649723		3A	74.931		3A	79.603		3A.2	23.446		A	A
wsnp_Ex_c11397_18400400	IWA1487	BS00180822	3A	497654932		3A	74.931		3A	79.603		3A.2	23.446		G	G
wsnp_BF429272A_Ta_2_1	IWA462	BS00180179	3A	498774630		3A	74.931		3A	79.603		3A.2	23.446		A	A
Ex_c67794_487	IWB21128	BS00125652	3A	500976954		3A	74.931		3A	79.603		3A.2	23.446		T	T
wsnp_Ku_c1307_2606226	IWA6483	BS00184599	3A	500977530		3A	74.931		3A	79.603		3A.2	23.446		C	C
Kukri_c1307_1223	IWB40963	BS00145487	3A	500977533		3A	74.931		3A	79.603		3A.2	23.446		A	A
BobWhite_c26893_161	IWB2045	BS00113487	3A	502268559		3A	76.88		3A	81.552		3A.2	23.446		T	T
wsnp_Ku_c3343_6206887	IWA6923	BS00184927	3A	502384944		3A	76.88		3A	81.552		3A.2	23.446		G	G
wsnp_Ex_c2678_4968284	IWA3069	BS00182027	3A	502386514		3A	76.88		3A	81.552		3A.2	23.446		G	G
wsnp_Ku_c3956_7237642	IWA7011	BS00184992	3A	502402676		3A	76.88		3A	81.552		3A.2	23.446		C	C
wsnp_Ku_c3956_7237707	IWA7012	BS00184993	3A	502402741		3A	76.88		3A	81.552		3A.2	23.446		T	T
wsnp_Ex_c9458_15679797	IWA4917	BS00183474	3A	519083002		3A	76.88		3A	81.552		3A.2	23.446		G	G
RAC875_c37118_595	IWB57248	BS00161772	3A	519083052		3A	76.88		3A	81.552		3A.2	23.446		C	C
Kukri_rep_c102095_679	IWB48720	BS00153244	3A	-		3A	74.931		3A	79.603		3A.2	23.446		G	G
Kukri_rep_c112061_617	IWB49539	BS00154063	3A	-		3A	74.931		3A	79.603		3A.2	23.446		T	T
wsnp_Ex_c11039_17902115	IWA1422	BS00180772	3A	-		3A	74.931		3A	79.603		3A.2	23.446		A	A
wsnp_Ex_c11085_17973016	IWA1435	BS00180783	3A	513890207		3A	76.88		3A	81.552		3A.2	25.36		T	T
wsnp_RFL_Contig4814_5829093	IWA8630	BS00186110	3A	514109782		3A	76.88		3A	81.552		3A.2	25.36		C	C
tplb0050h15_1287	IWB74968	BS00179492	3A	514493933		3A	76.88		3A	81.552		3A.2	25.36		T	T
IAAV4286	IWB34859	BS00139383	3A	514496126		3A	76.88		3A	81.552		3A.2	25.36		T	T
Excalibur_rep_c76510_255	IWB31265	BS00135789	3A	515889918		3A	76.88		3A	81.552		3A.2	25.36		C	C
BobWhite_c48560_103	IWB3681	BS00115123	3A	516632007		3A	76.88		3A	81.552		3A.2	25.36		A	A
RAC875_rep_c75768_245	IWB63064	BS00167588	3A	516802228		3A	76.88		3A	81.552		3A.2	25.36		G	G
Ku_c28597_514	IWB39059	BS00143583	3A	517074778		3A	76.88		3A	81.552		3A.2	25.36		T	T
Tdurum_contig59782_86	IWB72687	BS00177211	3A	517074987		3A	76.88		3A	81.552		3A.2	25.36		T	T
BobWhite_c9468_453	IWB4611	BS00116053	3A	517075100		3A	76.88		3A	81.552		3A.2	25.36		A	A
wsnp_Ex_c22766_31972202	IWA2748	BS00181795	3A	517076595		3A	76.88		3A	81.552		3A.2	25.36		A	A
TA001068-0306-w	IWB65336	BS00169860	3A	517095238		3A	76.88		3A	81.552		3A.2	25.36		T	T
RAC875_c53864_310	IWB58989	BS00163513	3A	517662408		3A	76.88		3A	81.552		3A.2	25.36		C	C
wsnp_Ra_c7280_12576178	IWA8061	BS00185767	3A	517664910		3A	76.88		3A	81.552		3A.2	25.36		A	A
Kukri_rep_c70479_411	IWB50023	BS00154547	3A	517664960		3A	76.88		3A	81.552		3A.2	25.36		T	T
RAC875_c11672_1240	IWB53387	BS00157911	3A	518489373		3A	76.88		3A	81.552		3A.2	25.36		T	T
wsnp_Ex_c12948_20511479	IWA1713	BS00181003	3A	519207529		3A	76.88		3A	81.552		3A.2	25.36		T	T
BobWhite_c42102_237	IWB3210	BS00114652	3A	519209936		3A	76.88		3A	81.552		3A.2	25.36		G	G
TA004174-0504	IWB65798	BS00170322	3A	521305003		3A	76.88		3A	81.552		3A.2	25.36		A	A
wsnp_Ex_c14340_22315611	IWA1887	BS00181146	3A	521718714		3A	76.88		3A	81.552		3A.2	25.36		A	A
Ku_c56370_1155	IWB39634	BS00144158	3A	521719049		3A	76.88		3A	81.552		3A.2	25.36		G	G
Tdurum_contig50392_1355	IWB72075	BS00176599	3A	522060447		3A	76.88		3A	81.552		3A.2	25.36		A	A
wsnp_JD_c7441_8535047	IWA6170	BS00184394	3A	522271409		3A	76.88		3A	81.552		3A.2	25.36		C	C
TA002508-0190	IWB65564	BS00170088	3A	522272488		3A	76.88		3A	81.552		3A.2	25.36		C	C
Kukri_c82097_197	IWB47905	BS00152429	3A	528592712		3A	76.88		3A	81.552		3A.2	25.36		G	G
RAC875_c842_1476	IWB60760	BS00165284	3A	532934724		3A	78.794		3A	83.733		3A.2	25.36		C	C
RAC875_c10669_714	IWB53144	BS00157668	3A	533073147		3A	78.794		3A	83.733		3A.2	25.36		T	T
Excalibur_c26754_433	IWB24489	BS00129013	3A	533128562		3A	78.794		3A	83.733		3A.2	25.36		G	G
wsnp_Ex_rep_c66865_65263145	IWA5314	BS00183796	3A	533624404		3A	78.794		3A	83.733		3A.2	25.36		G	G
BobWhite_c8340_511	IWB4459	BS00115901	3A	533624506		3A	78.794		3A	83.733		3A.2	25.36		C	C
wsnp_Ex_c15269_23492289	IWA1999	BS00181232	3A	533660176		3A	78.794		3A	83.733		3A.2	25.36		A	A
wsnp_Ex_c15269_23491104	IWA1998	BS00181231	3A	533662221		3A	78.794		3A	83.733		3A.2	25.36		A	A
IAAV3900	IWB34796	BS00139320	3A	534176242		3A	78.794		3A	83.733		3A.2	25.36		T	T
BS00048031_51	IWB8484	BS00048031	3A	535194589		3A	76.88		3A	81.552		3A.2	25.36		A	A
BobWhite_c18408_199	IWB1175	BS00112617	3A	535195523		3A	76.88		3A	81.552		3A.2	25.36		C	C
BobWhite_rep_c49102_169	IWB4728	BS00116170	3A	535326682		3A	76.88		3A	81.552		3A.2	25.36		C	C
Kukri_c34195_357	IWB44290	BS00148814	3A	536627339		3A	76.88		3A	81.552		3A.2	25.36		T	T
wsnp_CAP11_c318_261649	IWA743	BS00180382	3A	536632060		3A	76.88		3A	81.552		3A.2	25.36		A	A
Excalibur_c52446_519	IWB27319	BS00131843	3A	537508943		3A	76.88		3A	81.552		3A.2	25.36		T	T
wsnp_Ex_rep_c104884_89459472	IWA5124	BS00183635	3A	538847196		3A	76.88		3A	81.552		3A.2	25.36		A	A
Kukri_c80104_809	IWB47833	BS00152357	3A	539198676		3A	76.88		3A	81.552		3A.2	25.36		C	C
Tdurum_contig83663_371	IWB73647	BS00178171	3A	540662327		3A	76.88		3A	81.552		3A.2	25.36		A	A
Kukri_c47643_920	IWB45790	BS00150314	3A	540666215		3A	76.88		3A	81.552		3A.2	25.36		G	G
BS00021871_51	IWB6774	BS00021871	3A	540669073		3A	76.88		3A	81.552		3A.2	25.36		G	G
wsnp_BE490613A_Ta_2_1	IWA234	BS00180021	3A	540969683		3A	76.88		3A	81.552		3A.2	25.36		A	A
GENE-3939_576	IWB33676	BS00138200	3A	541209847		3A	76.88		3A	81.552		3A.2	25.36		C	C
GENE-3939_653	IWB33677	BS00138201	3A	541209920		3A	76.88		3A	81.552		3A.2	25.36		A	A
Tdurum_contig50617_713	IWB72102	BS00176626	3A	541210343		3A	76.88		3A	81.552		3A.2	25.36		G	G
Tdurum_contig59531_914	IWB72653	BS00177177	3A	543178730		3A	76.88		3A	81.552		3A.2	25.36		G	G
TA002217-0946	IWB65513	BS00170037	3A	543676288		-	-		-	-		3A.2	25.36		failed	T
Kukri_c82117_279	IWB47910	BS00152434	3A	561054808		3A	78.794		3A	83.733		3A.2	25.36		A	A
Excalibur_c29205_537	IWB24803	BS00129327	3A	-		3A	76.88		3A	81.552		3A.2	25.36		G	G
Kukri_c68006_282	IWB47447	BS00151971	3A	-		3A	76.88		3A	81.552		3A.2	25.36		A	A
Kukri_rep_c70927_886	IWB50071	BS00154595	3A	-		3A	76.88		3A	81.552		3A.2	25.36		T	T
RAC875_c3427_734	IWB56927	BS00161451	3A	-		3A	76.88		3A	81.552		3A.2	25.36		A	A
wsnp_Ex_c10667_17387885	IWA1377	BS00180735	3A	-		3A	76.88		3A	81.552		3A.2	25.36		A	A
wsnp_Ex_c32003_40728918	IWA3376	BS00182270	3A	-		3A	76.88		3A	81.552		3A.2	25.36		G	G
wsnp_Ex_c42698_49211728	IWA3836	BS00182626	3A	-		3A	76.88		3A	81.552		3A.2	25.36		G	G
wsnp_Ex_rep_c66907_65324299	IWA5332	BS00183810	3A	-		3A	76.88		3A	81.552		3A.2	25.36		A	A
wsnp_RFL_Contig3396_3515504	IWA8465	BS00186018	3A	-		3A	76.88		3A	81.552		3A.2	25.36		A	A
Excalibur_c854_1459	IWB29139	BS00133663	3A	-		3A	76.88		3A	81.552		3A.2	25.36		A	A
wsnp_Ex_c2148_4035913	IWA2618	BS00181702	3A	-		3A	76.88		3A	81.552		3A.2	25.36		A	A
wsnp_Ku_c4886_8753646	IWA7114	BS00185076	3A	-		3A	76.88		3A	81.552		3A.2	25.36		G	G
Ku_c53625_627	IWB39592	BS00144116	3A	-		3A	78.794		3A	83.733		3A.2	25.36		A	A
RAC875_c17907_181	IWB54571	BS00159095	3A	-		3A	78.794		3A	83.733		3A.2	25.36		C	C
RFL_Contig1175_354	IWB63579	BS00168103	3A	-		3A	78.794		3A	83.733		3A.2	25.36		C	C
wsnp_Ex_c2502_4675968	IWA2944	BS00181929	3A	-		3A	78.794		3A	83.733		3A.2	25.36		C	C
Excalibur_c6501_477	IWB28341	BS00132865	3A	507273426		3A	76.88		3A	81.552		3A.2	27.371		G	G
Kukri_c5459_334	IWB46437	BS00150961	3A	507469887		3A	76.88		3A	81.552		3A.2	27.371		C	C
BobWhite_s65081_93	IWB5680	BS00117122	3A	510690466		3A	76.88		3A	81.552		3A.2	27.371		A	A
IAAV3488	IWB34723	BS00139247	3A	510828452		3A	76.88		3A	81.552		3A.2	27.371		C	C
TA005795-0543	IWB66017	BS00170541	3A	510837386		3A	76.88		3A	81.552		3A.2	27.371		T	T
BS00071823_51	IWB10578	BS00071823	3A	511754945		3A	76.88		3A	81.552		3A.2	27.371		C	C
Excalibur_c5561_1013	IWB27583	BS00132107	3A	-		3A	76.88		3A	81.552		3A.2	27.371		G	G
Tdurum_contig57693_581	IWB72591	BS00177115	3A	-		3A	76.88		3A	81.552		3A.2	27.371		A	A
wsnp_Ku_c5378_9559013	IWA7159	BS00185109	3A	569427016		3A	80.627		3A	83.733		3A.2	31.118		C	C
wsnp_Ex_rep_c66685_65003254	IWA5285	BS00183773	3A	571407570		3A	80.627		3A	83.733		3A.2	31.118		T	T
BS00003971_51	IWB5937	BS00003971	3A	571407787		3A	80.627		3A	83.733		3A.2	31.118		G	G
BS00107444_51	IWB12317	BS00107444	3A	571799050		3A	80.627		3A	83.733		3A.2	31.118		T	T
wsnp_Ra_c34117_42876812	IWA7877	BS00185634	3A	571918979		3A	80.627		3A	83.733		3A.2	31.118		A	A
wsnp_Ex_c27150_36365659	IWA3093	BS00182045	3A	571919800		3A	80.627		3A	83.733		3A.2	31.118		C	C
wsnp_Ex_c28930_38008757	IWA3198	BS00182121	3A	572321364		3A	80.627		3A	83.733		3A.2	31.118		T	T
Excalibur_c33545_134	IWB25350	BS00129874	3A	572326571		3A	80.627		3A	83.733		3A.2	31.118		T	T
RAC875_s120038_124	IWB63511	BS00168035	3A	-		3A	80.627		3A	83.733		3A.2	31.118		A	A
wsnp_Ex_rep_c66685_65003087	IWA5284	BS00183772	3A	-		3A	80.627		3A	83.733		3A.2	31.118		C	C
wsnp_Ra_rep_c69692_67234463	IWA8162	BS00185836	3A	615275885		3A	90.452		3A	88.003		3A.2	40.943		T	T
BS00074617_51	IWB10749	BS00074617	3A	620212036		3A	90.452		3A	88.003		3A.2	40.943		C	C
Excalibur_c39248_485	IWB26018	BS00130542	3A	624946711		3A	92.801		3A	91.076		3A.2	43.292		A	A
wsnp_Ex_c8884_14841846	IWA4851	BS00183425	3A	625239696		3A	92.801		3A	91.076		3A.2	43.292		G	G
BS00061179_51	IWB8831	BS00061179	3A	625393185		3A	92.801		3A	91.076		3A.2	43.292		A	A
BS00000445_51	IWB5751	BS00000445	3A	625533756		3A	92.801		3A	91.076		3A.2	43.292		G	G
BS00001478_51	IWB5794	BS00001478	3A	627254040		3A	92.801		3A	91.076		3A.2	43.292		A	A
wsnp_Ex_c9483_15722127	IWA4926	BS00183483	3A	627277790		3A	92.801		3A	91.076		3A.2	43.292		G	G
wsnp_Ku_c18497_27803432	IWA6652	BS00184717	3A	627706673		3A	92.801		3A	91.076		3A.2	43.292		C	C
BS00080879_51	IWB11155	BS00080879	3A	627824976		3A	92.801		3A	91.076		3A.2	43.292		T	T
wsnp_Ku_c38911_47455924	IWA6997	BS00184982	3A	-		3A	93.883		3A	93.538		3A.2	44.374		G	G
Kukri_rep_c69970_717	IWB49970	BS00154494	3A	650425814		3A	97.584		3A	100.69		3A.2	47.457		A	A
BS00063300_51	IWB9039	BS00063300	3A	654318729		3A	97.584		3A	100.69		3A.2	47.457		G	G
BS00081688_51	IWB11204	BS00081688	3A	659040054		3A	99.947		3A	103.053		3A.2	47.457		G	G
wsnp_Ku_c8400_14280021	IWA7324	BS00185228	3A	659159810		3A	99.947		3A	103.053		3A.2	47.457		T	T
GENE-1981_131	IWB32758	BS00137282	3A	659162307		3A	99.947		3A	103.053		3A.2	47.457		A	A
Excalibur_c17655_467	IWB22999	BS00127523	3A	659528591		3A	99.947		3A	103.053		3A.2	47.457		G	G
GENE-1549_110	IWB32537	BS00137061	3A	660237552		3A	99.947		3A	104.757		3A.2	47.457		C	C
RAC875_c79551_167	IWB60569	BS00165093	3A	666229474		3A	100.601		3A	106.578		3A.2	47.457		T	T
BS00091002_51	IWB11684	BS00091002	3A	666242493		3A	100.601		3A	106.578		3A.2	47.457		T	T
BS00068094_51	IWB10228	BS00068094	3A	667357738		3A	100.601		3A	106.578		3A.2	47.457		A	A
TA002702-0616	IWB65594	BS00170118	3A	667795629		3A	100.601		3A	106.578		3A.2	47.457		C	C
RFL_Contig497_1114	IWB64845	BS00169369	3A	669525970		3A	100.601		3A	106.578		3A.2	47.457		T	T
Kukri_c63259_151	IWB47055	BS00151579	3A	669620754		3A	100.601		3A	106.578		3A.2	47.457		C	C
Excalibur_c56240_176	IWB27647	BS00132171	3A	-		3A	97.584		3A	100.69		3A.2	47.457		A	A
RAC875_c47550_437	IWB58368	BS00162892	3A	-		3A	97.584		3A	100.69		3A.2	47.457		C	C
RAC875_c15003_377	IWB54042	BS00158566	3A	683441408		3A	103.919		3A	110.376		3A.2	50.775		T	T
BS00063696_51	IWB9112	BS00063696	3A	683523929		3A	103.919		3A	110.376		3A.2	50.775		G	G
Excalibur_c39808_453	IWB26079	BS00130603	3A	683530182		3A	103.919		3A	110.376		3A.2	50.775		G	G
Kukri_c8465_54	IWB48013	BS00152537	3A	684044719		3A	103.919		3A	110.376		3A.2	50.775		A	A
BS00039498_51	IWB8177	BS00039498	3A	684297212		3A	103.919		3A	110.376		3A.2	50.775		A	A
wsnp_Ex_c12341_19693570	IWA1612	BS00180923	3A	684297337		3A	103.919		3A	110.376		3A.2	50.775		A	A
Ra_c23771_496	IWB51545	BS00156069	3A	685121082		3A	103.919		3A	110.376		3A.2	50.775		C	C
wsnp_Ra_c132_291198	IWA7602	BS00185437	3A	685357815		3A	103.919		3A	110.376		3A.2	50.775		A	A
wsnp_Ex_rep_c66357_64540369	IWA5212	BS00183712	3A	685357854		3A	103.919		3A	110.376		3A.2	50.775		G	G
Ex_c66357_866	IWB21070	BS00125594	3A	685357865		3A	103.919		3A	110.376		3A.2	50.775		T	T
Kukri_c12079_204	IWB40736	BS00145260	3A	685359220		3A	103.919		3A	110.376		3A.2	50.775		G	G
Tdurum_contig59585_656	IWB72662	BS00177186	3A	685360018		3A	103.919		3A	110.376		3A.2	50.775		G	G
wsnp_JD_c29019_23208279	IWA5982	BS00184274	3A	685360169		3A	103.919		3A	110.376		3A.2	50.775		G	G
BS00081610_51	IWB11200	BS00081610	3A	685781337		3A	103.919		3A	110.376		3A.2	50.775		C	C
BS00023337_51	IWB7486	BS00023337	3A	686127674		3A	103.919		3A	110.376		3A.2	50.775		A	A
D_GBB4FNX02FX302_98	IWB18246	BS00122770	3A	-		3A	103.919		3A	110.376		3A.2	50.775		A	A
IAAV1410	IWB34379	BS00138903	3A	-		3A	103.919		3A	110.376		3A.2	50.775		C	C
IAAV5370	IWB35016	BS00139540	3A	-		3A	103.919		3A	110.376		3A.2	50.775		G	G
wsnp_Ex_c27317_36522052	IWA3111	BS00182058	3A	-		3A	103.919		3A	110.376		3A.2	50.775		T	T
Tdurum_contig62557_263	IWB72897	BS00177421	3A	686775895		3A	105.516		3A	110.376		3A.2	52.372		G	G
BS00088756_51	IWB11581	BS00088756	3A	686784037		3A	105.516		3A	110.376		3A.2	52.372		C	C
BS00088755_51	IWB11580	BS00088755	3A	686784130		3A	105.516		3A	110.376		3A.2	52.372		T	T
BobWhite_c5337_225	IWB3798	BS00115240	3A	686787278		3A	105.516		3A	110.376		3A.2	52.372		T	T
RAC875_c15109_106	IWB54057	BS00158581	3A	-		3A	107.188		3A	112.048		3A.2	54.698		T	T
Kukri_c10751_264	IWB40420	BS00144944	3A	688886943		-	-		-	-		3A.2	55.566		G	A
wsnp_CAP12_c15_9559	IWA926	BS00180485	3A	688672957		3A	109.534		3A	112.048		3A.2	57.044		G	G
wsnp_CAP11_c68_106078	IWA799	BS00180423	3A	688673008		3A	109.534		3A	112.048		3A.2	57.044		T	T
wsnp_BG262734A_Ta_2_3	IWA523	BS00180219	3A	688674227		3A	109.534		3A	112.048		3A.2	57.044		T	T
BS00049977_51	IWB8579	BS00049977	3A	688688669		-	-		-	-		3A.2	57.044		T	C
wsnp_Ex_c15475_23756906	IWA2028	BS00181255	3A	688690621		-	-		-	-		3A.2	57.044		T	G
Kukri_c10751_1031	IWB40418	BS00144942	3A	688883736		-	-		-	-		3A.2	57.044		T	G
RAC875_rep_c90531_283	IWB63289	BS00167813	3A	689498031		3A	110.188		3A	115.142		3A.2	57.044		G	G
BS00022256_51	IWB6993	BS00022256	3A	691106873		-	-		-	-		3A.2	57.044		C	A
BS00110564_51	IWB12566	BS00110564	3A	691106942		-	-		-	-		3A.2	57.044		C	T
BS00035576_51	IWB8018	BS00035576	3A	691111097		-	-		-	-		3A.2	57.044		G	A
Excalibur_rep_c110501_525	IWB30485	BS00135009	3A	-		3A	109.534		3A	112.048		3A.2	57.044		G	G
BS00091887_51	IWB11738	BS00091887	3A	695729645		3A	113.885		3A	120.342		3A.2	60.02		T	T
IACX6065	IWB36105	BS00140629	3A	695729760		3A	113.885		3A	120.342		3A.2	60.02		T	T
Kukri_c49927_151	IWB46039	BS00150563	3A	697250050		-	-		-	-		3A.2	61.563		T	C
BS00022884_51	IWB7306	BS00022884	3A	697390272		-	-		-	-		3A.2	61.563		G	A
BS00022459_51	IWB7097	BS00022459	3A	697454067		-	-		-	-		3A.2	61.563		T	C
BS00110550_51	IWB12563	BS00110550	3A	697456525		-	-		-	-		3A.2	61.563		A	G
BS00022804_51	IWB7264	BS00022804	3A	697740169		-	-		-	-		3A.2	61.563		T	C
BS00022368_51	IWB7045	BS00022368	3A	697787107		-	-		-	-		3A.2	62.504		C	T
BS00067228_51	IWB9995	BS00067228	3A	700422293		3A	121.577		3A	128.034		3A.2	64.902		C	C
BS00024548_51	IWB7543	BS00024548	3A	700564308		3A	121.577		3A	128.034		3A.2	64.902		A	A
BS00097265_51	IWB11992	BS00097265	3A	700809062		-	-		-	-		3A.2	64.902		T	C
Excalibur_c96921_206	IWB29572	BS00134096	3A	700945969		-	-		-	-		3A.2	64.902		G	A
BS00081475_51	IWB11191	BS00081475	3A	701891071		-	-		-	-		3A.2	64.902		C	T
[truncated: 3,585 more rows]

## Sheet: Table S8
Table S8 Marker sequences and SNP calls of KASP assays located within QTL support intervals of QBt.ifa-1AL, QBt.ifa-1BS, QBt.ifa-7AL, and QBt.ifa-7DS. SNP calls identical to resistance donor Blizzard and Bonneville are highlighted in gray. Physical positions (Mbp) obtained from the CS-RefSeq V1 are shown for each KASP assay. KASP assays highlighted in blue were used for genotyping the validation …
									Resistance donor			Recistacne recipient				Bunt differential lines															Cultivars
Chrom	Mbp	SNP name	SNP ID	SNP ID	SNP1 primer	SNP2 primer	Common primer	SNP polymorphism	Blizzard	Bonneville		Rainer	Midas	20568.1.2		Selection 2092_(Bt1)	Selection 1102_(Bt2)	Ridit_(Bt3)	CI 1558B_(Bt4)	Hohenheimer_(Bt5)	Rio_(Bt6)	Selection 50077_(Bt7)	M82-2161_(Bt8)	M90-387_(Bt9)	M82-2102_(Bt10)	M82-2123_(Bt11)	PI 119333_(Bt12)	Thule III_(Bt13)	PI 173437_(PtP)		Adamus	Adesso	Alessio	Alicantus	Amicus	Annie	Arminius	Arnold	Aurelius	Bernstein	Bill	Blasius	Bruehl	Capo	Christoph	Dropia	DW-Red	Ehogold	Estevan
1A	487.732	wsnp_Ra_c16080_24638622	IWA7644	BS00185463	caaatgttCaaaatgctgctcataA	caaatgttCaaaatgctgctcataG	ttccggtggaaaatcctcaA	[T/C]	C	C		T	T	T		C	T	C	U	U	T	C	C	C	C	T	C	T	C		C	C	T	T	U	T	T	T	T	T	U	T	C	C	U	C	T	C	C
1A	498.811	RAC875_rep_c112044_340	IWB62117	BS00166641	ccagtgaagagaagagagctT	ccagtgaagagaagagagctC	cgaagataacaagagtggttCcA	[A/G]	G	G		A	A	G		A	G	G	A	A	A	A	A	A	A	A	G	A	G		G	A	A	A	A	A	A	A	A	A	A	A	A	A	A	G	U	A	A
1A	499.622	TA003955-1138	IWB65763	BS00170287	tgcatgttgatCcaccacaA	tgcatgttgatCcaccacaG	gttaCtttgattcacattagggcT	[A/G]	A	A		G	G	G		G	A	A	G	G	U	G	G	G	G	G	A	A	A		A	-	G	A	G	A	G	G	G	G	G	G	G	G	G	A	G	G	G
1A	504.245	wsnp_Ex_rep_c108951_91954190	IWA5169	BS00183675	ggtcagatatgtttgggccA	ggtcagatatgtttgggccG	CAtataTggcttagcgggtgaA	[A/G]	G	G		A	A	G		A	A	G	G	A	G	A	A	A	A	A	A	A	A		G	-	A	G	G	G	A	A	A	G	U	A	A	A	A	G	U	A	A
1A	505.283	RAC875_c37545_289	IWB57297	BS00161821	tcacgaggcagagaggtgA	tcacgaggcagagaggtgG	tgtcCgggcttaaacgcG	[T/C]	C	C		T	T	T		C	C	C	C	C	C	C	C	C	C	T	C	C	C		C	-	T	C	C	C	T	T	T	C	C	T	C	T	T	C	U	T	T
1A	505.672	Kukri_c29039_315	IWB43631	BS00148155	acaatggcTtctgatgatgctaT	acaatggcTtctgatgatgctaC	ctaggtccgTaacattctcttcA	[T/C]	T	T		C	C	C		T	T	T	T	T	T	T	T	T	T	C	T	T	T		H	-	C	H	T	H	C	C	C	T	T	C	T	C	C	H	U	C	C
1A	506.855	wsnp_Ku_c10292_17066821	IWA6382	BS00184520	gaggaggctggggtggtT	gaggaggctggggtggtC	gccaacatctccccagtaaT	[T/C]	T	T		C	C	T		T	C	T	T	T	T	T	T	T	T	T	T	T	T		C	-	C	C	T	C	T	T	C	T	T	C	T	C	C	T	T	C	C
1A	514.138	wsnp_JD_c6544_7697578	IWA6146	BS00184380	gcGattagccAtatcccGtT	gcGattagccAtatcccGtC	ggGatcgtcttgagcacaC	[T/C]	C	C		T	T	T		T	C	C	C	T	C	T	T	C	C	C	C	T	C		C	T	T	T	U	T	C	C	T	C	T	T	T	T	T	T	C	T	T
1A	515.546	Kukri_c12984_465	IWB40942	BS00145466	gtcAgtgcggatgatgggT	gtcAgtgcggatgatgggC	agttccagagcttttactgca	[A/G]	A	A		G	G	G		G	A	A	G	G	G	G	G	G	G	G	G	G	G		G	U	G	G	U	G	G	G	G	G	G	G	U	G	U	A	U	G	G
1A	516.373	wsnp_Ku_c23012_32893918	IWA6729	BS00184777	cgatcctggagttctggacaT	cgatcctggagttctggacaC	catagtctctagctgccggc	[A/G]	A	A		G	G	A		A	A	A	U	G	U	A	A	G	G	A	G	A	G		A	G	G	G	G	G	G	G	G	U	A	G	A	G	U	G	U	G	G
1B	5.17612	BS00022482_51	IWB7109	BS00022482	tccaccatactgctacaccaT	tccaccatactgctacaccaC	TtctcagtagccgcccatT	[A/G]	A	A		G	G	G		A	G	A	G	G	G	G	G	G	G	G	G	G	A		A	G	G	A	G	A	G	G	G	G	U	G	G	G	G	H	G	G	G
1B	9.7826	wsnp_BE405749B_Ta_2_1	IWA61	BS00179897	aCttttattccttcagcaaagtgtA	aCttttattccttcagcaaagtgtG	gcacaaattttccaactgggC	[A/G]	G	G		A	A	A		G	G	G	G	A	G	G	G	G	G	G	G	G	G		A	-	A	G	A	G	A	A	G	A	A	A	G	A	G	G	G	A	A
1B	26.1861	wsnp_Ex_c5780_10153638	IWA4349	BS00183026	gctggccaaacttttcttcaT	gctggccaaacttttcttcaC	cacagtgctgaggctggtag	[T/C]	T	T		C	C	T		C	C	C	C	C	C	C	T	C	C	C	C	C	C		C	C	C	T	C	T	C	nc	C	C	C	C	T	nc	C	C	U	nc	C
1B	26.1855	wsnp_Ku_c2620_4980121	IWA6787	BS00184820	agacactttgtttgtgggaagT	agacactttgtttgtgggaagC	atccaggtgcttggtccaac	[T/C]	T	T		C	C	T		C	C	C	C	C	C	C	T	C	C	C	C	C	C		T	C	C	T	C	T	C	nc	C	C	C	C	T	nc	C	C	U	nc	C
1B	38.8338	BS00065053_51	IWB9435	BS00065053	aCacAttgggagtgcagctA	aCacAttgggagtgcagctG	gccgggTtatgtgctcgaT	[A/G]	G	G		A	G	A		G	A	G	G	G	G	G	A	A	A	G	A	A	A		G	-	A	G	G	G	G	A	A	G	G	G	G	A	A	G	U	A	A
7A	719.567	Kukri_c9728_1171	IWB48466	BS00152990	gcccactccaccttcgaT	gcccactccaccttcgaC	ccaactgcgagtacaaTtccC	[T/C]	T	T		C	C	C		nc	T	C	T	C	T	nc	nc	T	nc	C	T	U	T		T	-	C	C	C	T	T	T	T	C	C	C	T	T	T	T	T	T	T
7A	719.568	Excalibur_c46453_144	IWB26780	BS00131304	aaacagTggtgcagatatggA	aaacagTggtgcagatatggG	atttgcatttctGtatgtactcgaA	[A/G]	G	G		A	A	A		A	G	A	G	A	G	A	A	G	A	A	G	U	G		G	-	A	A	A	G	G	G	G	A	A	A	G	G	G	G	G	G	G
7A	721.224	BS00067682_51	BS00067682	BS00067682	CCAAGcAATTtcGGtGCAgtTA	CCAAGcAATTtcGGtGCAgtTG	gtagctggggaaActaatacaagtC	[A/G]	G	G		A	A	A		G	G	G	G	A	G	G	G	G	G	G	G	G	A		G	-	A	A	G	G	G	G	G	G	G	A	G	G	G	G	G	G	G
7A	721.224	Tdurum_contig42487_1555	IWB71178	BS00175702	agaaagtcattgtattatggaaggT	agaaagtcattgtattatggaaggC	ataccggacaacgcactctc	[A/G]	G	G		A	A	A		G	G	G	G	A	G	G	G	G	G	A	G	U	A		G	-	U	G	U	G	G	G	G	G	G	A	G	G	G	G	G	G	G
7A	730.431	IACX5996	IWB36088	BS00140612	agtgtggaagagagccagaT	agtgtggaagagagccagaC	accctcgacaTgaaggtcA	[T/C]	C	C		T	T	U		T	T	C	C	C	C	C	C	T	T	C	C	C	C		T	-	T	T	H	T	C	C	C	C	C	T	C	C	C	T	C	C	C
7A	731.27	wsnp_Ra_c12773_20367106	IWA7592	BS00185427	gtcGttgtaagattgcaaaccT	gtcGttgtaagattgcaaaccC	agaTcaggctggCcaTTgTA	[T/G]	G	G		T	T	T		T	G	G	T	T	T	T	G	U	T	T	G	G	G		G	T	T	G	T	T	G	G	T	G	T	T	T	G	T	G	G	G	G
7A	731.271	Kukri_c11530_92	IWB40616	BS00145140	gcttgctcacccatgtgA	gcttgctcacccatgtgG	gcagctacagagttagataGATAcA	[T/C]	T	T		C	C	C		C	T	T	C	C	C	C	T	C	C	C	T	C	T		T	-	C	C	U	C	T	T	C	T	C	C	C	T	C	T	C	T	T
7A	733.362	Ra_c956_2318	IWB52831	BS00157355	ccttgttgttttcttcaaagcttT	ccttgttgttttcttcaaagcttC	atgatagtcctgcgaactgc	[T/C]	T	T		C	C	C		C	U	U	C	C	C	C	T	C	C	C	U	C	U		T	-	C	T	C	T	U	U	C	U	C	C	U	U	C	T	C	U	U
7D.1	13.2956	TA005377-1076	IWB65969	BS00170493	acccattaatgtcttgcatcctA	acccattaatgtcttgcatcctG	gctccacTgCattctggtttG	[T/C]	C	C		T	T	T		C	C	T	C	T	C	C	C	C	T	C	T	U	T		T	C	T	T	T	T	T	T	C	C	T	T	C	T	T	T	C	T	T
7D.1	14.4268	Ex_c25027_535	IWB20272	BS00124796	gagtgtggacagcgatgcT	gagtgtggacagcgatgcC	aggctggatcctaccatggt	[A/G]	G	G		A	A	A		G	G	A	G	A	G	A	G	G	G	G	A	U	A		G	-	A	G	A	G	A	A	G	G	A	A	G	A	A	A	G	A	A
7D.1	15.3227	BS00110642_51	IWB12582	BS00110642	ttgcaacctgaaagcccacT	ttgcaacctgaaagcccacC	ccatggtggcatgtgtcttg	[T/C]	C	C		T	T	T		C	C	T	C	T	C	T	C	T	T	C	T	T	T		T	C	T	T	T	T	T	T	C	C	T	T	C	T	T	T	C	T	T
			nc	no call
			H	heterzygous
			U	undetermined
			-	not analysed
[truncated: 38 more columns]
